# Supplementary material for: The neutrophil-to-lymphocyte ratio independently predicts all-cause mortality in non-dialysis chronic kidney disease patients with preserved red cell distribution width: A retrospective cohort study
Source: PLoS One. 2026 Jun 22;21(6):e0351699. doi: 10.1371/journal.pone.0351699 (PMC13286174; doi:10.1371/journal.pone.0351699)
Supplement: S1 Data — Anonymized patient-level dataset underlying all analyses reported in this study. (XLSX) [file pone.0351699.s016.xlsx]

## Sheet: Sheet1
Sex	Dialysis	Dialysis_day	Expire	Expire_day	Followup_duration	WBC	Hb	Platelet	Neutrophil	Lymphocyte	RDW	BUN	Creatinine	TotalProtein	Albumin	Ca	P	NLR	PLR	egfr_epi_2009	eGFRgrading	DM	HTN	Cancer	Proteinuria	Anemia
1	0		0		1400	3.9	11.6	229	2.366	1.05	12.1	9.4	0.59	6.9	4.4	9.3	3.6	2.25333	218.095	133.807	1	0	0	0	1	1
1	0		0		2773	5.1	13.3	241	3.332	1.354	14.1	11	0.71	8.3	5.4	9.4	3.4	2.46086	177.991	124.338	1	0	0	0	0	0
0	0		0		2468	7.4	14.9	234	4.669	1.828	13	21	1.05	7.1	4.7	9.5	4.3	2.55416	128.009	103.126	1	0	0	0	0	0
0	0		0		3097	3.4	14.2	262	1.467	1.348	12.5	16.7	0.73	7.2	4.6	10.1	4.3	1.08828	194.362	135.417	1	0	0	0	1	0
0	0		0		3394	7.1	15.6	245	3.4	3.1	12.9	11.4	0.91	7.6	5.1	9.9	3.6	1.09677	79.0323	122.604	1	0	0	0	0	0
1	0		0		2436	9.2	13.7	279	6.98	1.626	13.2	14.1	0.63	7.8	5	9.9	3.6	4.29274	171.587	130.951	1	0	0	0	0	0
0	0		0		2215	2	13.5	206	0.561	1.165	12.4	9.9	0.83	7.8	4.9	9.8	3.4	0.481545	176.824	128.457	1	0	0	0	0	0
0	0		0		3220	7.1	14.5	255	4.377	2.06	14.1	9.3	0.82	7.2	4.8	9.6	3.3	2.12476	123.786	129.099	1	0	0	0	0	0
1	0		0		2773	5.9	13.2	297	2.982	2.059	16.6	9.1	0.69	7.2	4.9	9.7	3.7	1.44828	144.245	127.089	1	0	0	0	1	0
0	0		0		3384	9.5	15.9	220	6.23	1.797	12.4	15.3	0.97	8.1	5	10.1	3.9	3.46689	122.426	113.495	1	0	0	0	1	0
1	0		0		1166	10	15.1	403	6.869	2.44	13.2	10.8	0.55	5.2	2.5	8.9	4.1	2.81516	165.164	136.934	1	0	1	0	1	0
0	0		0		3427	4.3	16.6	254	2.06	1.68	11.6	14.9	0.89	7	4.6	9.3	4.2	1.22619	151.19	124.825	1	0	0	0	1	0
0	0		0		2710	7	15.6	246	4.461	1.82	13.8	7.9	0.83	7.2	5	10.1	3.8	2.4511	135.165	128.457	1	0	0	0	0	0
0	0		0		3769	5.6	15.8	255	3	1.97	13.1	13.5	0.7	3.4	1.7	7.6	4.7	1.52284	129.442	137.773	1	1	0	0	1	0
0	0		0		3725	7.2	16.6	272	4.32	2.07	12.4	23	1.82	7.2	4.6	10.3	3.4	2.08696	131.401	53.0345	3	0	0	0	1	0
0	0		0		1214	4.9	15.1	222	3.082	1.29	13.8	10.8	0.76	7.6	4.7	9.7	4.5	2.38915	172.093	133.194	1	0	0	0	0	0
1	0		0		1424	5.2	13	231	2.577	1.43	12.7	10.2	0.64	7.1	5	10	4.4	1.8021	161.538	130.274	1	0	0	0	0	0
0	0		0		1252	7.5	16.9	260	4.743	2.09	12.5	9.8	0.86	8	5.3	9.8	3.2	2.26938	124.402	126.596	1	0	0	0	1	0
0	0		0		1023	5.7	14.8	249	2.867	2.29	13.4	14.4	0.84	7.4	4.7	9.5	3.7	1.25197	108.734	127.826	1	0	0	0	1	0
1	0		0		2530	8.7	12.8	256	6.726	1.591	14.1	10.4	0.65	7.2	4.8	9.7	3.7	4.22753	160.905	129.611	1	0	0	0	1	0
0	0		0		2310	5.5	12.7	342	2.516	2.292	13.8	8.7	0.79	7.7	5	9.5	3.5	1.09773	149.215	130.174	1	0	0	0	1	1
1	0		0		3668	8.1	13.3	308	4.05	3.54	13	11	0.5	7.7	5.1	10.2	3.4	1.14407	87.0056	140.307	1	0	0	0	1	0
0	0		0		3655	6.6	14.9	195	3.76	2.34	13.5	11	0.8	7.6	5	9.7	3.9	1.60684	83.3333	129.503	1	0	0	0	1	0
0	0		0		3142	8.6	16.6	269	3.651	4.31	12.7	10.2	0.9	8	5.1	9.9	3.9	0.8471	62.413	123.383	1	0	1	0	0	0
0	0		0		1478	6.1	15.6	278	3.807	1.8	12.8	11.9	0.96	7.2	4.7	9.5	3.5	2.115	154.444	114.122	1	0	0	0	0	0
0	0		0		1473	5.5	13.6	276	3.342	1.81	13.6	11	0.75	7	4.8	9.6	3.7	1.84641	152.486	132.984	1	0	0	0	0	0
0	0		0		3531	5.2	15.5	238	2.83	1.82	12.8	13.4	1.33	7.2	4.6	9.8	2.9	1.55495	130.769	76.948	2	0	0	0	0	0
1	0		0		2633	6.7	14.4	250	3.611	2.532	13.5	10.8	0.61	7.6	4.9	9.6	4.1	1.42615	98.7362	131.421	1	0	0	0	1	0
0	0		0		2198	8.8	16.1	304	5.892	2.152	13.8	10.6	1.13	7.9	5.3	10.3	4.3	2.73792	141.264	93.0489	1	0	0	0	1	0
0	0		0		3781	5.5	14.9	181	3.38	1.53	12.5	22.3	1.95	7.2	4.7	9.4	3.4	2.20915	118.301	48.1096	3	1	1	0	1	0
0	0		0		3634	5.5	14.2	258	2.63	2.25	12.1	19.2	4.89	6.9	5	9.7	5	1.16889	114.667	11.8933	5	0	0	0	0	0
0	0		0		3812	8.9	15.9	287	4.74	3.29	13.7	12.3	1.03		4.7	9.8	4.2	1.44073	87.234	104.079	1	0	0	0	0	0
0	0		0		3266	7.8	14.3	282	5.4	1.488	13.1	10.2	0.9	7.2	4.7	9.8	2.9	3.62903	189.516	122.519	1	0	0	0	1	0
1	0		0		3246	5.5	9.5	209	2.946	2.095	14.8	8.4	0.6	7.5	4.6	9.1	4	1.40621	99.7613	131.213	1	0	0	0	1	1
0	0		0		1956	4.5	16.4	276	2.73	1.269	13.3	15.9	1.3	7.7	5	10.2	3.9	2.1513	217.494	78.5463	2	0	0	0	0	0
0	0		0		1417	4.8	15.6	299	2.273	1.99	14.5	12.3	0.91	7.4	4.7	10	3.6	1.14221	150.251	120.893	1	0	0	0	1	0
0	0		0		3240	6.7	14.6	293	4.285	1.785	12.7	18.2	1.26	7.3	4.7	9.2	3.1	2.40056	164.146	81.5709	2	0	0	0	0	0
0	0		0		943	6	15.2	321	3.857	1.1	12.7	9.4	0.92	7.1	4.8			3.50636	291.818	119.306	1	0	0	0	1	0
0	0		0		3052	8.5	14	231	5.337	2.776	13.7	10.6	0.71	7.6	4.9	9.9	5.1	1.92255	83.2133	135.061	1	0	0	0	0	0
1	0		0		1875	6.7	13.2	392	2.9	3.232	12.9	12.1	0.64	7.3	4.2	9.5	3.6	0.897277	121.287	127.557	1	0	1	0	1	0
1	1	1303	0		3773	11.2	9.7	467	8.56	2.05	14	41.9	10.3	7.2	4	9.5	4.7	4.17561	227.805	4.79849	5	1	1	0	0	1
0	0		0		1958	12	16	296	7.557	2.682	12.7	11.1	0.85	7.6	4.6	9.8	3.7	2.81767	110.365	124.553	1	1	0	0	1	0
0	0		0		2629	5.8	16.8	146	2.194	2.752	13.8	15.6	0.98	7.8	5.3	10.3	4.3	0.797238	53.0523	109.759	1	0	0	0	1	0
0	0		0		3168	4.4	15.7	133	2.333	1.444	12.2	7	0.96	7.3	4.5	8.9	3.4	1.61565	92.1053	112.53	1	0	0	0	1	0
0	0		0		1179	6.1	16	187	2.908	2.46	13.3	18.4	0.93	6.5	4.6	9.2	4.3	1.18211	76.0163	116.933	1	0	0	0	0	0
0	0		0		2016	5.4	16.7	222	3.274	1.635	12.7	17.2	1.24	7.6	5.1	10.2	2.8	2.00245	135.78	82.5821	2	0	0	0	0	0
0	0		0		2390	5.3	15.4	212	2.837	1.65	13.7	15.2	1.15	7.5	5	9.7	3.7	1.71939	128.485	90.4584	1	0	0	0	1	0
1	0		0		3323	9.2	13.3	287	5.422	2.679	12.4	17.9	0.72	6.8	4.4	9.3	3.7	2.02389	107.13	119.704	1	0	0	0	0	0
0	1	2849	0		3675	6.2	15.1	285	2.68	2.45	12.2	39.7	2.33	7.3	4.5	9.7	4	1.09388	116.327	38.5211	3	0	1	0	1	0
0	0		0		1083	5.1	15.5	204	2.967	1.47	14	15.1	0.96	6.9	4.9	9.5	4.3	2.01837	138.776	112.53	1	0	0	0	0	0
0	0		0		2240	4.6	15.6	205	2.529	1.711	12.3	11.8	1.18	6.9	4.6	9.9	3.1	1.47808	119.813	87.6854	2	0	0	0	1	0
0	0		0		2454	8.6	16.2	274	4.405	2.967	13.5	9.7	0.85	7.8	5.2	10.4	3.6	1.48466	92.3492	123.682	1	0	0	0	1	0
1	0		0		1180	6.8	12.3	314	3.96	2.22	13.1	14.5	0.77	6.7	4.3	9.4	3.5	1.78378	141.441	109.599	1	0	1	0	1	0
1	0		0		2314	7.1	12.8	244	4.67	1.689	12.7	12.8	0.68	6.9	4.2	9.7	4	2.76495	144.464	124.163	1	0	0	0	1	0
0	0		0		3735	5.7	17.2	221	3.3	1.94	12.7	12	1.04	7.4	5	10.2	3.8	1.70103	113.918	101.435	1	0	0	0	0	0
0	0		0		3449	5.9	14.9	95	3.68	1.25	13	22.6	1.75	7.6	4.8	9.2	3.2	2.944	76	53.6906	3	0	1	0	1	0
0	0		0		3486	10.9	18.2	268	6.25	3.58	13	14.6	1.2	7.5	4.9	10.2	4.1	1.74581	74.8603	84.7229	2	1	1	0	1	0
1	0		0		899	5.3	13.7	361	2.636	2.2	13.4	14.6	0.45	6.7	4.1	8.9	2.8	1.19818	164.091	141.231	1	0	0	0	0	0
1	0		0		2785	7.9	13	291	4.369	2.459	12.8	8.5	0.76	6.5	3.8	9.4	3.6	1.77674	118.341	110.565	1	0	1	0	1	0
1	0		0		2227	9.5	14.1	306	4.222	4.588	13	16.2	0.89	7.3	4.5	9.7	4.2	0.920227	66.6957	91.3504	1	0	0	0	1	0
0	0		0		2691	7.3	17.1	163	5.166	1.329	13	13.8	0.98	7.5	5.3	9.9	3	3.88713	122.649	108.228	1	0	0	0	1	0
1	0		0		1589	6.1	13.3	261	3.758	1.84	12.4	10.1	16.22	7.5	4.8	9.6	4.2	2.04239	141.848	3.6373	5	0	0	0	1	0
1	0		0		2320	5.3	10.5	359	3.186	1.286	17	15.9	0.98	7.6	4.3	9	4.1	2.47745	279.16	81.3075	2	0	0	0	1	1
0	0		0		2525	9	15	213	4.05	4.14	14.9	5.8	0.94	7.1	4.8	9.5	2.6	0.978261	51.4493	113.82	1	0	0	0	0	0
0	0		0		3172	3.8	13.8	225	1.755	1.444	13	9.7	0.9	7.1	4.6	8.9	3.6	1.21537	155.817	119.124	1	0	0	0	0	0
1	0		0		1559	6.9	13.9	257	3.61	2.58	13.3	9.9	7.39	7.4	5			1.39922	99.6124	9.34306	5	0	0	0	1	0
0	0		0		1533	10.1	15.2	342	5.673	3.38	14.6	8.7	0.9	8	5.1	9.8	3.8	1.6784	101.183	119.124	1	0	1	0	1	0
0	0		0		970	6	17	283	2.855	2.47	13.2	11.9	1.16	7.7	4.8	9.6	3.9	1.15587	114.575	87.6497	2	0	0	0	0	0
0	0		0		2209	4.7	14.8	282	2.789	1.343	14.1	19.3	1.05	7	4.7	9.7	4	2.07669	209.978	98.8695	1	0	0	0	0	0
0	0		0		1652	4.9	14.9	201	2.55	1.93	13.3	19.2	17.21	7.2				1.32124	104.145	2.52588	5	0	0	0	0	0
1	0		0		3287	4.9	14.3	314	2.276	2.092	12.4	8.3	0.58	8.2	4.8	9.6	3.7	1.08795	150.096	129.008	1	0	0	0	1	0
1	0		0		3428	8.1	13.5	223	3.72	3.52	12.7	10.9	0.72	7.4	4.7	9.7	4.4	1.05682	63.3523	117.208	1	0	0	0	0	0
0	0		0		3457	9.3	14.7	390	4.37	4.09	12.5	11.9	0.74	7.6	4.8	9.6	4.7	1.06846	95.3545	129.104	1	0	0	0	1	0
0	0		0		3329	5.8	15.7	201	2.454	2.735	13.2	16.1	0.9	6.9	4.8	9.5	3.9	0.897258	73.4918	119.124	1	0	1	0	1	0
0	0		0		3080	6.8	15.4	241	2.58	2.735	13.5	26.9	1.26	7.3	4.5	10	4.7	0.943327	88.117	79.3108	2	0	0	0	0	0
0	0		0		1026	3.4	16.1	252	1.33	1.43	13.4	9.1	0.86	7.3	4.8	9.4	4	0.93007	176.224	121.371	1	0	0	0	1	0
0	0		0		1373	7.7	15.2	227	4.19	2.66	12.1	15.4	0.92	7.5	4.9			1.57519	85.3383	115.189	1	0	0	0	0	0
0	0		0		1455	4.3	16.1	227	2.626	1.18	12.5	12.1	1.54	7.2	5	10	3.1	2.22542	192.373	61.7898	2	1	0	0	1	0
0	0		0		916	9.2	15.1	314	5	3.14	12.9	17.7	1.33	7.4	4.5	9.6	3.7	1.59236	100	73.7722	2	0	1	0	1	0
0	0		0		1867	6.5	16.3	275	4.086	1.953	12.8	10.4	0.9	7.6	5.2	10	3.1	2.09217	140.809	118.291	1	0	0	0	0	0
0	0		0		3048	7.1	15.5	286	4.744	1.584	12.6	19.2	1.23	7.4	4.8	10	3.5	2.99495	180.556	81.0838	2	0	1	0	0	0
0	0		0		2684	9.8	17.2	255	6.733	2.211	12.8	11.5	0.75	7.3	5	9.5	3.6	3.04523	115.332	127.495	1	0	0	0	0	0
0	0		0		2279	6.4	16.1	200	3.439	2.325	12.5	11.8	1.08	7.3	4.8	9.8	4.5	1.47914	86.0215	94.8899	1	0	0	0	0	0
0	0		0		1494	4	14.5	158	2.444	1.16	12.4	14.7	1.11	7.2	4.9			2.1069	136.207	91.1556	1	1	0	0	0	0
1	1	412	0		1001	7.2	11	177	4.898	1.14	13.2	25.4	2.41	6.7	3.7	8.4	4.1	4.29649	155.263	26.8233	4	0	1	0	1	1
1	0		0		2374	12	14.9	436	8.077	2.966	12.5	8.4	0.59	8.1	5	10	3.5	2.7232	146.999	126.495	1	0	1	0	1	0
0	0		0		3612	8.3	15.8	217	5.85	1.77	13.1	14.1	1.15	7.8	4.9	9.6	3.2	3.30508	122.599	87.3364	2	1	0	0	1	0
1	0		0		2502	5.1	14.4	204	2.795	1.883	12.1	9	0.63	7.1	4.6	9.6	3	1.48433	108.338	123.795	1	0	0	0	0	0
1	1	39	0		2640	5.9	11.6	191	4.094	1.454	15.3	72.6	6.81	5.7	3.5	8.8	7.1	2.81568	131.362	7.64005	5	0	0	0	1	1
1	0		0		2213	7.7	13.3	188	5.231	1.58	13.7	5	0.86	7.4	4.6	9.2	2.9	3.31076	118.987	92.5788	1	0	0	0	0	0
1	0		0		2106	4.7	13.9	256	2.459	1.835	13.5	12.5	0.66	7.3	4.9	9.5	3.7	1.34005	139.51	121.061	1	0	0	0	0	0
0	1	3413	0		3750	5.9	13.7	182	4.16	1.47	13.3	16.5	1.13	7.3	4.9	9.7	1.9	2.82993	123.81	88.5842	2	1	1	0	1	0
0	0		0		3049	7.5	16.2	303	4.169	2.733	14.1	15.1	0.91	8	5	9.8	2.6	1.52543	110.867	115.092	1	0	0	0	0	0
0	0		0		2772	9.9	16.4	277	7.242	1.917	13	14	0.72	7.8	4.9	9.9	3.6	3.77778	144.497	127.844	1	0	0	0	1	0
0	0		0		1919	9	17.6	224	4.727	3.359	13.5	9.9	0.79	7.9	5	9.7	4.3	1.40726	66.6865	123.06	1	0	1	0	1	0
0	1	699	0		3490	5.6	12.5	387	3.63	1.48	13.7	22.6	2.03	6.8	4	9.3	3.4	2.4527	261.486	43.628	3	0	0	0	1	1
1	0		0		3171	4.8	12.9	278	2.899	1.602	13.6	6.6	0.67	7.5	5	9.9	3.5	1.80961	173.533	119.62	1	0	0	0	0	0
0	0		0		957	10.9	14.5	322	7.665	2.16	13.1	11.3	0.78	7.1	4.6	9.6	4.2	3.54861	149.074	122.84	1	0	0	0	0	0
0	0		0		2714	13.5	14.9	143	10.537	2.034	13.3	19.2	1.67	7	4.1	8.8	3.6	5.18043	70.3048	54.8546	3	0	1	0	1	0
0	0		0		2434	5.5	15.8	253	2.382	2.554	12.2	13.7	0.76	7.7	5.3	9.6	4	0.932655	99.0603	124.159	1	0	0	0	0	0
1	0		0		2566	4.9	12.1	268	2.138	1.988	13.8	7.3	0.5	7.4	4.3	9.6	4.1	1.07545	134.809	131.711	1	0	0	0	1	0
0	0		0		1090	6.7	14.8	152	4.933	1.13	12.5	12.9	1.07	6.7	4.8	9.2	3.7	4.36549	134.513	93.962	1	0	0	0	0	0
1	0		0		3382	11.5	10.3	436	8.726	1.929	15.1	12.6	0.62	7.6	4.1	9.2	3.1	4.52359	226.024	122.712	1	0	0	0	1	1
0	0		0		1329	4.4	13.6	160	1.91	1.83	12.6	6.8	0.7	8.4	4.4	9	3	1.04372	87.4317	127.528	1	0	0	0	1	0
1	0		0		1266	6.1	12.4	257	4.124	1.43	13.8	13.5	0.56	6.6	3.8	8.8	3.5	2.88392	179.72	126.002	1	0	1	0	1	0
1	0		0		3006	5.6	13.1	243	3.502	1.522	12.8	10.1	0.66	7.4	4.5	9.4	3.5	2.30092	159.658	119.372	1	0	0	0	0	0
1	0		0		2356	6.5	14.5	290	4.383	1.651	12.5	14.8	0.77	8.2	5.1	9.9	3.6	2.65475	175.651	104.34	1	0	0	0	1	0
0	0		0		1914	4.3	15.7	209	2.491	1.36	12.7	12.7	0.86	7.3	5	9.1	3.3	1.83162	153.676	117.182	1	0	0	0	0	0
1	0		0		1369	4.8	12.1	226	2.055	2.03	12.6	11.9	0.58	6.6	4.4	8.7	4	1.01232	111.33	124.556	1	0	0	0	0	0
0	0		0		1768	8.8	14.3	289	4.733	3.087	13.1	13.7	0.62	7.1	4.8	9.3	3.2	1.5332	93.6184	134.05	1	1	1	0	1	0
0	0		0		1393	6.6	15.1	252	3.725	2.13	12.7	11.4	1.13	7.4	4.7	9.8	4.1	1.74883	118.31	87.3483	2	0	0	0	0	0
0	0		0		3702	7.5	12.6	436	4.56	2.05	13.2	18.5	2.23	7.7	4.6	9.2	2.8	2.22439	212.683	38.3995	3	0	1	0	1	1
1	0		0		1763	11.5	12.8	352	8.135	2.385	12.9	24.6	12	7.1	4.7	10	4.2	3.4109	147.589	5.01992	5	1	1	0	0	0
0	1	369	0		3757	10.6	10.4	223	6.08	3.64	15.2	59.2	15.98	7.9	4.6	9.3	4.2	1.67033	61.2637	3.5506	5	0	0	0	0	1
0	0		0		3752	9.9	15.9	355	6.1	2.6	12.9	15.6	0.9	7.3	4.5	9.6	3.4	2.34615	136.538	115.013	1	1	1	0	1	0
0	0		0		1092	5.7	14.2	235	3.763	1.32	12.7	15.1	1.03	7.3	4.6	9.3	3.3	2.85076	178.03	97.7026	1	0	1	0	1	0
1	0		0		1583	7.5	13.8	256	4.649	2.01	13.7	13.5	7.3	7.7	4.6	9.6	3.5	2.31294	127.363	9.15523	5	0	0	0	0	0
1	0		0		2183	4.7	13.1	203	3.329	0.964	14	10.1	4.2	8.3	4.9	9.8	3.2	3.45332	210.581	17.8615	5	0	1	0	1	0
0	0		0		1427	5.5	13.8	213	3.174	1.7	13.5	10.4	1.19	7.7	4.8	9.5	3.5	1.86706	125.294	82.0522	2	1	0	0	0	0
0	0		0		2630	10	16.7	308	4.5	4.075	12.7	14.3	0.88	7.5	4.7	9.5	3.8	1.10429	75.5828	115.268	1	0	1	0	1	0
0	0		0		3802	4.9	14.8	225	2.18	1.98	12.1	18.3	0.8	7.2	4.9	9.6	3.9	1.10101	113.636	119.873	1	0	0	0	0	0
0	0		0		1575	5.8	15.1	148	3.552	1.63	13	15.3	9.5	7.1	4.5	9.4	3.5	2.17914	90.7975	4.96707	5	0	1	0	1	0
0	0		0		2629	8.6	16.4	189	6.383	1.772	12.9	10.3	0.8	7.4	4.6	8.8	3.9	3.60214	106.659	119.873	1	0	0	0	1	0
0	0		0		3556	8.5	17.3	264	4.42	3.1	12.7	9.7	0.84	7.1	4.9			1.42581	85.1613	117.493	1	0	0	0	1	0
1	1	962	0		3780	6.6	11.7	209	3.61	2.34	13.6	75	3.65	7	4.5	9.7	4	1.54274	89.3162	15.789	4	1	0	0	0	1
0	0		0		3685	9.4	14.8	266	5.4	3.03	12.9	10.8	0.8	7.4	4.9	9.8	3.1	1.78218	87.7888	119.873	1	1	1	0	1	0
1	0		0		3512	4.3	12.8	195	1.22	2.35	12.1	13.5	0.73	6.4	4.2	9.2	3	0.519149	82.9787	110.512	1	0	0	0	1	0
1	0		0		2882	4.3	12.3	280	2.387	1.603	13.7	14.5	1.02	6	3.8	9.3	3.8	1.48908	174.672	73.7514	2	0	0	0	1	0
1	0		0		2925	5.6	14.2	240	3.017	1.974	13.7	8.8	0.67	7.9	5.1	10.2	3.1	1.52837	121.581	117.126	1	0	0	0	0	0
0	0		0		1854	5.7	13.5	7	2.816	1.64	12.6	14.5	0.94	6.5	4.1	8.7	3.7	1.71707	4.26829	107.6	1	0	0	0	1	0
1	0		0		2698	5.5	15	237	2.751	2.247	12.2	9	0.77	8	4.9	9.8	3.6	1.2243	105.474	102.884	1	0	0	0	1	0
1	0		0		1289	10.1	14.3	239	5.982	3.33	14.3	9.8	0.63	8.6	5.1	9.9	3.4	1.7964	71.7718	119.522	1	1	1	0	1	0
0	0		0		2533	5.5	16	302	2.354	2.57	13.2	14	1.03	7.8	5.1	10	4.1	0.915953	117.51	96.3396	1	0	0	0	1	0
1	0		0		3480	5.6	13.4	216	3.62	1.61	12.5	9.5	0.56	7.4	4.6	9.4	4.4	2.24845	134.161	124.244	1	0	0	0	0	0
0	1	2129	0		3254	8.8	13	230	6.906	1.372	13.7	18.7	2.23	6.5	3.9	8.8	3.5	5.03353	167.638	37.8638	3	1	1	0	1	0
0	0		0		2246	5.4	15.6	183	3.227	1.559	13	13.2	1.2	7.5	5.1	10.2	3.9	2.06992	117.383	80.0931	2	0	0	0	0	0
0	0		0		1737	6.1	15.9	227	3.312	2.001	13	17.4	0.89	8.2	5.1	9.6	3.9	1.65517	113.443	113.931	1	0	0	0	0	0
0	0		0		3259	8.2	15	235	3.872	3.263	12.9	12	1.12	7.4	4.5	9.5	3.6	1.18664	72.0196	87.0604	2	0	0	0	0	0
0	0		0		2188	9.9	14.9	304	4.368	4.033	13.5	21.3	1.19	8.4	4.8	10.4	4.6	1.08306	75.3781	80.9075	2	0	0	0	0	0
0	0		0		1841	6.3	15.6	167	3.169	2.206	13.2	16.3	1.04	7.2	4.5	9.6	3.4	1.43654	75.7026	95.2208	1	0	0	0	0	0
0	0		0		2005	7	16.3	299	3.346	2.955	12.7	8.7	1.1	6.7	4.7			1.13232	101.184	88.9777	2	0	0	0	0	0
1	0		0		1924	7	13.2	237	3.97	2.251	13.7	11.6	0.78	7.5	4.8	9	4.2	1.76366	105.287	101.292	1	0	0	0	1	0
0	0		0		2801	6.5	16.6	198	3.403	2.087	12.6	10.1	1.02	7.4	5.2	9.9	3	1.63057	94.873	96.8003	1	0	0	0	1	0
0	0		0		2043	4.9	14.8	191	2.11	2.185	13.5	15.1	1.01					0.965675	87.4142	97.9602	1	0	0	0	1	0
0	0		0		2730	7.3	16.8	245	4.155	2.41	12.8	12.7	0.84	7	4.3	9.7	3.4	1.72407	101.66	115.854	1	1	1	0	1	0
1	0		0		1070	6.9	13	370	4.248	2.05	12.9	10.4	0.61	6.7	4.4	9	3.4	2.0722	180.488	119.952	1	0	0	0	1	0
0	1	1416	0		3717	6.6	7.2	212	3.92	1.98	13.5	42.3	4.43	7.9	4.3	9.4	3.1	1.9798	107.071	16.3973	4	0	0	0	0	1
1	0		0		3784	6.9	13.8	178	4.1	2.1	13.1	26	1.71	8	4.4	9.5	2.7	1.95238	84.7619	38.938	3	0	1	0	0	0
1	0		0		3202	8.8	14.9	239	5.839	2.19	13.5	12.1	0.96	6.8	4.4	9.4	3.7	2.66621	109.132	78.2529	2	0	1	0	0	0
0	0		0		3360	4.9	14.8	177	2.586	1.943	14.5	19.9	1.52	7.5	4.3	9.4	3.9	1.33093	91.0962	59.762	3	1	0	0	0	0
0	0		0		2066	5.4	11.3	262	3.694	1.317	13.1	18.7	1.29	6.7	4.6	9.4	3.9	2.80486	198.937	72.8738	2	1	0	0	0	1
0	0		0		3780	9.5	9.7	212	6.43	2.17	14.2	72.4	10.99	6.9	4.2	9.5	5.7	2.96313	97.6959	5.46648	5	0	1	0	0	1
0	0		0		2122	4.7	17	158	2.758	1.62	12.4	13.7	1.26	7.9	5.4	9.6	2.2	1.70247	97.5309	74.9767	2	0	1	0	1	0
0	1	1390	0		2570	11	12.1	399	6.59	2.817	13.6	32.9	4.23	4.9	2.8	8.3	3.9	2.33937	141.64	17.2178	4	0	0	0	1	1
0	0		0		2100	3.4	15.4	241	1.457	1.54	12.6	13.8	1.01	7.7	5	9.5	2.8	0.946104	156.494	97.2745	1	0	0	0	0	0
0	0		0		3729	6.1	15.1	235	2.72	2.57	12.9	14.3	0.89	7.2	4.6	9.6	4.1	1.05837	91.4397	112.341	1	0	0	0	0	0
0	1	3701	0		3707	5.3	11.4	205	2.84	1.61	12.2	49.7	3.93	6.7	4.3	9.3	4.3	1.76398	127.329	18.8193	4	1	0	0	1	1
0	0		0		3520	7	12.7	222	4.01	2.37	14.4	30.3	1.64	6.2	3.9	9.2	3.1	1.69198	93.6709	54.1349	3	0	0	0	1	1
0	0		0		1658	8.6	12.6	266	5.847	1.918	15.9	19.6	4.8	7	4.4	9.6	3.9	3.04849	138.686	11.1018	5	1	0	0	1	1
1	0		0		1862	11	12	186	7.368	2.651	12.7	22.1	1.54	6.9	4.1			2.77933	70.1622	43.8837	3	1	0	0	0	0
0	0		0		2840	6.5	17.5	204	3.256	2.709	13.8	19.8	1.49	7.7	5	10	3.6	1.20192	75.3045	60.7913	2	0	1	0	1	0
1	0		0		1097	4.6	10.3	325	3.025	1.18	13.2	12	0.74	6.4	3.4	8.7	2.9	2.56356	275.424	106.442	1	0	1	0	1	1
0	0		0		1305	10.6	17.3	286	6.558	2.44	13.5	18	1.14	7.4	4.2	9.2	4.4	2.6877	117.213	84.0283	2	0	1	0	1	0
0	0		0		1296	4.3	14.5	217	2.426	1.45	13.9	16.8	1.16	7.3	4.7	9.5	3.2	1.6731	149.655	82.2799	2	0	1	0	0	0
0	0		0		2514	6.4	17.4	189	4.296	1.663	12.7	16.8	1.17	7.5	5.1	10.1	3.5	2.58328	113.65	80.8604	2	1	0	0	1	0
0	0		0		3155	5.1	14.7	233	2.749	1.811	13.1	13.7	1.04	7.5	4.8	9.9	3.4	1.51795	128.658	93.2351	1	0	0	0	0	0
1	0		0		3802	6.7	13.6	378	2.92	2.92	12.4	12.4	0.67	6.9	4.5	9.6	4.8	1	129.452	114.683	1	0	0	0	0	0
0	0		0		1170	6.9	14.7	251	4.232	2.31	12.8	14.2	0.67	7.9	5.1	9.9	3.5	1.83203	108.658	125.363	1	0	0	0	1	0
1	0		0		2618	6.8	12.6	276	3.909	2.056	12.5	11	0.65	7.3	4.9	9.4	4	1.90126	134.241	115.832	1	0	0	0	0	0
0	0		0		1305	5.5	15.9	265	2.241	2.51	12.9	10.1	0.96	7.3	4.9	9.8	3.4	0.892829	105.578	102.709	1	0	0	0	1	0
0	1	2083	0		2703	8.2	9.5	263	4.759	2.667	12.5	27.9	1.57	6.8	4	8.9	4	1.7844	98.6127	56.667	3	1	1	0	1	1
0	0		0		3584	8	13.6	205	3.22	3.26	12.3	24.3	1.87	7.1	4.7	9.6	3.3	0.98773	62.8834	45.8687	3	1	0	0	1	0
0	0		0		3619	5.4	17.1	239	2.51	2.54	12.5	17.6	0.98	7.6	4.8	10	3.2	0.988189	94.0945	100.18	1	0	0	0	1	0
0	0		0		1656	7.1	15.5	250	3.197	3.26	12.8	10.5	11.56	7.3	4.4	9.6	3.9	0.980675	76.6871	3.80933	5	1	0	0	1	0
0	1	2471	0		2973	16.8	8.6	213	13.803	2.18	13.4	58.6	8.89	6.3	3.6	8.8	4.9	6.33165	97.7064	6.96547	5	1	0	0	1	1
0	0		0		3107	8.9	16.6	247	5.583	2.458	13.3	15.6	1.14	7.6	4.7	9.7	3	2.27136	100.488	83.4401	2	0	0	0	1	0
1	1	516	0		1378	6.3	9.7	240	4.228	1.33	14.5	44.2	2.28	6.9	4	8.6	4.9	3.17895	180.451	26.9259	4	1	1	0	1	1
0	0		0		1553	10.1	16.5	219	6.717	1.89	13.2	10.2	5.1	7.7	4.8	9.2	4.6	3.55397	115.873	10.1733	5	1	0	0	1	0
0	0		0		964	4.5	11	116	2.512	1.35	13.1	84.7	6.21	8	4.5	9.1	4.5	1.86074	85.9259	10.6727	5	1	1	0	1	1
1	1	2789	0		3697	6.1	9.3	157	3.15	2.46	13.6	32.5	1.48	7	4.3	9.5	4.2	1.28049	63.8211	45.4012	3	0	0	0	0	1
1	0		0		3773	9.7	11.8	251	5.1	3.63	13.6	38.8	1.72	6.2	4.7	9.5	4.1	1.40496	69.146	37.8582	3	1	1	0	1	1
0	0		0		1208	11.1	11.8	262	7.561	2.58	13.9	22.1	2.76	5.5	3.1	8.1	3.3	2.93062	101.55	28.4487	4	1	0	0	1	1
0	0		0		1579	8.5	15.8	233	5.895	2.12	13.3	13.8	9.73			9.3	3	2.78066	109.906	4.65892	5	0	1	0	1	0
1	0		0		3178	4.4	14.4	201	2.989	1.058	14.1	14	16.49	7.3	4.6	9.5	3.4	2.82514	189.981	3.27719	5	0	1	0	1	0
1	0		0		1517	6.5	14.1	307	4.445	1.57	12.4	16.5	1.81	6.7	4.1	9.4	3.5	2.83121	195.541	35.5943	3	1	1	0	1	0
0	0		0		3120	6.4	14.2	304	3.973	1.717	12.5	16	0.99	7.3	4.4	9.6	3.9	2.31392	177.053	98.265	1	0	0	0	1	0
0	0		0		3311	6.8	15.7	233	3.683	2.519	13	14.3	1.12	7.8	5.1	10.1	3.4	1.46209	92.497	84.6481	2	0	0	0	0	0
0	0		0		1623	8.1	15.8	261	4.364	2.78	13.5	13.8	1					1.56978	93.8849	97.0783	1	0	0	0	0	0
0	0		0		2454	7.1	15.9	293	4.441	1.796	12.9	9.5	0.81	7.3	4.8	9.9	2.9	2.47272	163.14	115.146	1	0	0	0	0	0
1	0		0		3753	8.2	13.9	292	4.81	2.87	13	14.5	0.7	6.6	4.2	9.7	3.6	1.67596	101.742	112.251	1	0	1	0	1	0
0	0		0		3680	8.6	15.5	187	5.08	2.54	12.5	16.7	0.99	6.9	4.6	9.2	2.8	2	73.622	98.265	1	1	1	0	0	0
0	0		0		1112	6.6	15.9	290	3.563	2.44	12.8	16.2	0.84	7.4	5	10	4.3	1.46025	118.852	112.644	1	0	0	0	0	0
0	0		0		1295	7	15.8	257	3.42	2.35	12.4	18.3	1.22	6.7	4.3			1.45532	109.362	75.7988	2	0	1	0	0	0
1	0		0		3693	9.5	11.7	291	5.94	2.77	12.1	13.8	1.09	6	3.6	9.1	4.3	2.1444	105.054	65.2551	2	0	1	0	1	1
1	0		0		3195	6.9	13.1	283	4.122	2.055	13	16.3	0.77	7.1	4.6	9.4	4.5	2.00584	137.713	99.3336	1	0	0	0	0	0
0	0		0		3622	5.7	13.2	161	2.58	2.55	12.5	18.2	1.12	6.9	4.7	9.5	3.1	1.01176	63.1373	84.0556	2	1	1	0	0	0
1	0		0		3689	7.3	13.7	248	3.9	2.74	12.1	13.4	0.78	8	4.9	9.4	3.7	1.42336	90.5109	97.796	1	0	1	0	1	0
1	0		0		3301	9.7	12.6	287	6.77	2.48	11.9	12.3	0.76	7.4	4.9	9.1	3.8	2.72984	115.726	100.916	1	0	0	0	0	0
0	0		0		2520	4.2	13.4	276	1.729	1.725	12.8	10.1	0.77	6.9	4.3	9.1	2.8	1.00232	160	116.745	1	0	0	0	0	0
0	0		0		3071	6.7	14.7	207	3.368	2.232	12.5	13.5	0.83	7.4	4.4	9.8	4.1	1.50896	92.7419	113.2	1	0	0	0	1	0
1	0		0		2374	15.6	11.4	233	11.706	2.897	16.2	96.1	9.32	6.7	4.1	8.9	8.4	4.04073	80.428	4.87348	5	1	1	0	0	1
0	0		0		1709	8.5	15.1	236	4.738	2.536	13.4	10.8	0.98	7.2	4.9	9.7	3.2	1.8683	93.0599	98.7823	1	0	0	0	0	0
0	0		0		1637	5.9	15.4	228	2.57	2.8	12.9	15.4	1.15	7.6	5.1	10.1	2.8	0.917857	81.4286	80.842	2	0	0	0	0	0
0	1	820	0		3731	6.7	13.4	238	4.41	1.58	13	38	3.62	7.2	4.6	8.2	3.5	2.79114	150.633	20.2089	4	0	1	0	1	0
1	0		0		3280	3.7	6.4	168	2.649	0.798	14.5	14.2	1.19	6.3	4.1			3.31955	210.526	58.2742	3	0	0	1	0	1
0	0		0		2306	6.9	13.6	224	4.258	2.082	12	15	1.23	7.9	5.1	9.7	3.2	2.04515	107.589	74.529	2	0	0	0	1	0
1	0		0		3206	12	11.8	298	7.387	3.359	14.3	27.3	1.03	7.1	3.8	10	4.5	2.19917	88.7169	69.3893	2	1	1	1	1	1
0	1	53	0		3098	8.2	12	313	4.38	2.933	16.9	83.6	11.47	7.4	4.5	9.3	6.8	1.49335	106.717	5.01197	5	0	1	0	0	1
0	0		0		1168	13	16.2	349	6.371	5.18	12.9	13.9	0.92	7.9	5.1			1.22992	67.3745	105.877	1	0	1	0	1	0
0	0		0		2147	4.4	14.2	147	2.195	1.656	13.1	12.6	0.75	7.1	4.6	9.2	2.8	1.32548	88.7681	117.188	1	0	0	0	1	0
0	1	157	0		3769	4.2	7.6	209	2.19	1.39	12.6	63.3	6.37	6.7	4.5	8.6	3.9	1.57554	150.36	10.2051	5	1	0	1	1	1
1	0		0		3167	8.2	13.1	236	5.71	1.588	12.6	10.1	0.49	6.1	4.1	8.9	3.8	3.59572	148.615	124.466	1	0	0	0	1	0
1	0		0		3584	7.1	14.1	222	4.32	2.28	13.3	7.3	0.78	6.9	4.2	9.1	3.1	1.89474	97.3684	97.1114	1	0	1	1	1	0
0	0		0		2481	4.9	14.3	189	2.739	1.772	13	17.2	1.24	7.3	4.8			1.54571	106.659	73.8029	2	0	0	0	0	0
1	0		0		3514	6.8	14.3	207	3.81	2.53	13.1	10.7	0.8	7.2	4.4	9.5	2.7	1.50593	81.8182	94.1839	1	0	0	0	1	0
1	0		0		3265	4.8	12.1	231	2.939	1.388	14	12.4	0.84	7.3	4.4	8.8	3.4	2.11744	166.427	88.789	2	0	0	0	0	0
0	0		0		1714	7.3	14.3	314	4.308	2.139	13	8.3	0.53	7.3	4.5	9.8	3.2	2.01403	146.798	135.163	1	1	1	0	1	0
1	0		0		2346	7.9	7.2	410	6.073	1.193	13.6	9.7	0.71	6.7	3.3	8.3	3.8	5.09053	343.671	108.803	1	1	1	0	1	1
1	0		0		1216	7	12.6	297	4.037	2.32	13.2	23.5	1.54	6.7	3.9	8.6	3.5	1.74009	128.017	42.6678	3	1	1	0	1	0
1	1	1450	0		2413	6.9	11.8	386	3.823	2.259	13.7	30.5	2.91	6.2	3.5	8.5	3.6	1.69234	170.872	19.7681	4	1	0	0	1	1
1	0		0		2335	10.2	13.7	195	6.63	2.233	12.7	20.3	1.3	7.4	4.3	9.2	3.5	2.9691	87.3265	52.3667	3	1	0	0	0	0
0	1	3482	0		3538	5.3	8.4	229	2.3	2.34	13.5	38.3	2.54	6.6	4.4	9.2	3.6	0.982906	97.8632	31.0153	3	1	1	0	0	1
0	0		0		3163	6.6	15.2	230	4.75	1.06	13.3	17.7	0.97	8	4.9	9.6	2.9	4.48113	216.981	99.3147	1	0	1	0	0	0
0	0		0		2740	5.5	16.4	157	2.674	2.19	13	12.1	1.05	7.5	4.9	9.8	2.8	1.221	71.6895	89.6091	2	0	0	0	1	0
0	0		0		3606	6	14.8	155	3.1	2.21	12.9	7.4	0.83	6.8	4.5	9	3.2	1.40271	70.1357	111.62	1	1	1	0	0	0
0	0		0		3524	5.5	14.4	281	2.12	2.64	13	11.1	0.97	6.8	4.3	9	3	0.80303	106.439	98.6195	1	0	1	0	1	0
1	0		0		1090	4.4	11.5	250	2.698	1.22	13.6	20	0.63	7	4.7	9.4	3.7	2.21148	204.918	113.787	1	0	0	0	0	1
1	0		0		2147	11.5	11.6	248	8.707	1.952	12.7	49.7	4.93	7.8	5	8.7	5.1	4.46055	127.049	10.3779	5	1	0	0	1	1
0	1	42	0		1398	9.5	8.9	371	7.426	1.36	15	48.3	2.71	7.3	4.4	9.1	3.8	5.46029	272.794	28.478	4	1	0	0	1	1
0	0		0		2260	8.3	14.5	273	6.893	0.838	12.8	15.2	1.39	7.6	4.7	9.8	2.9	8.22554	325.776	63.8359	2	0	0	0	1	0
1	0		0		2013	4.1	11.4	327	2.305	1.28	15	14.5	0.94	7.9	4.7	9	2.5	1.80078	255.469	76.9574	2	0	0	0	0	1
1	0		0		3645	5.9	14.3	309	3.38	2.01	12.6	13.9	0.55	7.2	4.5	8.9	3	1.68159	153.731	118.986	1	0	0	0	0	0
0	0		0		2416	5	12.6	266	1.69	2.782	12.2	18.2	1.24	7.5	4.6	8.6	3.6	0.607477	95.6147	73.2863	2	0	0	0	0	1
0	0		0		3812	6.9	10.2	251	3.77	2.68	13.4	71	5.15	6.8	3.8	8	5.3	1.40672	93.6567	13.1037	5	1	1	0	1	1
0	0		0		3080	13.3	15.6	194	10.422	1.595	12.7	21.3	1.18	7.2	4.3	8.8	2.6	6.53417	121.63	77.8152	2	0	0	0	1	0
1	0		0		2320	7.9	9.4	223	4.584	2.323	12.2	38.9	1.32			8.1	5.3	1.97331	95.9966	51.0491	3	1	0	0	0	1
0	0		0		1863	10.5	14.9	338	6.211	3.183	13.1	11.3	0.54	8	4.7			1.9513	106.189	132.257	1	0	1	0	1	0
1	0		0		1439	7.2	14.2	215	4.286	2.08	13.6	11.3	0.73					2.06058	103.365	103.742	1	1	0	0	0	0
0	0		0		2531	7.6	13.5	325	4.38	2.238	13.8	23.2	1.21	8.5	5.1	10.3	4.7	1.9571	145.219	74.9603	2	0	0	0	1	0
0	1	1344	0		3360	7.1	10.1	152	4.169	1.703	14.5	45.4	11.69	7.2	5	10.5	4.1	2.44803	89.2543	4.82982	5	0	0	0	0	1
1	0		0		1709	4.9	13.8	334	2.705	1.722	12.7	10.5	0.6	7.6	5	9.4	4	1.57085	193.961	114.819	1	0	0	0	1	0
0	0		0		3255	7.2	14.7	249	4.048	2.55	13.2	20.5	0.59	7.5	4.8	9.4	3	1.58745	97.6471	127.53	1	0	0	0	1	0
1	0		0		1480	9.7	14.8	337	5.877	2.75	13.9	10	0.61	7.2	4.7	9.2	3.7	2.13709	122.545	114.196	1	1	1	0	0	0
0	0		0		2224	5.6	15.8	271	3.209	1.51	13.7	13	1.02	7.8	5	9.6	3.4	2.12517	179.47	92.1555	1	1	1	0	0	0
0	0		0		2553	18	16.2	266	15.318	1.659	13.2	15.6	0.88	8.3	5.2	10.1	5.2	9.23327	160.338	108.206	1	0	0	0	0	0
0	0		0		2552	7.4	15.5	169	3.847	2.584	13.5	18.4	0.8	7.2	4.9	9.4	3.4	1.48878	65.4025	112.529	1	1	0	0	1	0
1	0		0		1553	6.5	10.7	244	4.68	1.32	17.6	17.5	6.17	7	4.5	9.5	2.5	3.54545	184.848	10.4584	5	0	0	0	1	1
0	0		0		3147	5.1	15.9	233	2.389	2.194	12.8	15.3	1.28	7.3	4.8	9.9	3.1	1.08888	106.199	70.0329	2	1	1	0	0	0
0	0		0		2346	8.7	14.6	235	5.547	2.264	13.3	22.2	1.45	7.2	4.6	9.5	3.3	2.45009	103.799	60.2317	2	1	1	0	1	0
0	1	2024	0		2302	6.8	11	202	4.836	1.445	13	21.2	1.64	7.5	4.7	9.6	3.5	3.34671	139.792	51.9006	3	1	1	0	1	1
0	0		0		1132	11.8	14	186	6.89	3.9	13.5	9.1	0.73	7.3	4.9			1.76667	47.6923	116.844	1	1	0	0	1	0
1	1	960	0		3686	10.2	14	302	5.35	3.79	13.6	11.9	1.68	6.6	4.4	9.8	3.4	1.41161	79.6834	37.8715	3	0	1	0	1	0
1	0		0		3695	10.2	13.4	272	6.45	2.94	12.8	17.3	0.8		4.7	9.6	2.9	2.19388	92.517	92.87	1	1	0	0	0	0
0	1	118	0		1678	10.7	11.6	156	8.341	1.539	14	71.4	8.56	7.2	4.3	7.9	6.5	5.41975	101.365	7.03977	5	1	1	0	1	1
0	0		0		2897	9.6	15.9	370	5.516	2.701	12.8	12.9	0.84	5	2.7	8.6	2.6	2.04221	136.986	110.295	1	1	1	0	1	0
1	0		0		1394	7.8	10.7	243	5.297	1.86	13.7	55.4	2.69	7.6	4.4	9	4.3	2.84785	130.645	21.4358	4	1	0	0	1	1
1	0		0		907	11.3	14.3	401	8.283	2.43	14.3	12.9	0.6					3.40864	165.021	114.819	1	1	0	0	1	0
0	1	204	0		3106	5.7	7.1	191	4.138	0.878	14.8	29.7	2.06	5.2	3.4	8.1	4.3	4.71298	217.54	39.3961	3	1	0	0	0	1
0	0		0		1541	6.6	15.4	184	3.201	2.75	13.6	9.7	0.74	7.2	4.8	9.9	3.4	1.164	66.9091	116.193	1	1	0	0	0	0
0	0		0		3051	9.5	16.2	240	5.683	2.729	13.9	14	1.03	7.3	4.6	9.4	3.2	2.08245	87.9443	91.0749	1	0	0	0	1	0
0	0		0		1054	8	14	206	4.458	2.64	13	9.9	0.49	7.2	4.8	9.8	3.6	1.68864	78.0303	137.646	1	1	1	0	1	0
0	1	2310	0		2603	8.5	10.9	137	5.728	1.834	13.6	47.2	2.07	7.3	4.2	9	3.2	3.12323	74.7001	39.1661	3	1	0	0	1	1
0	1	1945	0		3720	7.3	15.1	177	3.06	3.19	13.3	31	1.7	6.1	4	8.9	2.7	0.959248	55.4859	49.3464	3	0	1	0	1	0
1	0		0		3242	6.5	13.1	290	3.395	2.39	12.5	13	0.56	7.2	4.2	8.6	2.9	1.4205	121.339	116.633	1	0	0	0	1	0
0	1	3334	0		3685	7.6	13.9	185	3.88	2.94	13.1	20.5	1.33	6.5	4.5	9.4	3.7	1.31973	62.9252	66.3944	2	1	0	0	1	0
0	0		0		2552	9.1	15.9	239	5.708	2.557	12.6	23.2	13.88	7.3	4.8	9.6	3.3	2.2323	93.4689	2.9276	5	1	0	0	1	0
0	0		0		2237	6	14.8	238	3.228	2.131	12.3	26.5	2.09	7.7	4.7	9.7	2.8	1.51478	111.685	38.4425	3	0	1	0	1	0
0	0		0		2887	7	15	274	4.41	2.164	13	15.5	1.58	8.1	5.4	10.1	2.9	2.03789	126.617	53.9128	3	1	1	0	1	0
0	0		0		2357	5.3	16	272	3.087	1.706	12.8	16.9	1.22	6.9	4.8	9.4	3.3	1.8095	159.437	73.6986	2	0	0	0	0	0
0	0		0		2503	7.8	15.9	289	5.139	2.116	13.4	18.8	1.4	7.4	4.9	9.7	3.1	2.42864	136.578	62.4021	2	0	1	0	0	0
0	0		0		1175	6.1	11.6	257	3.447	1.77	12.4	42.2	2.55	6.4	4.2	9.3	3.4	1.94746	145.198	30.2246	3	1	1	0	1	1
0	0		0		2360	6.9	15.3	264	3.788	2.331	12.9	15	1.18	8	5.1	10.2	3.5	1.62505	113.256	76.7296	2	0	1	0	1	0
1	0		0		3066	8.4	12.8	345	5.201	2.425	13.7	11.4	0.6	6.9	4	9.3	3.6	2.14474	142.268	114.015	1	0	0	0	1	0
1	1	2808	0		3078	6.6	9.7	363	3.538	2.136	12.5	19.2	2.06	6.2	2.8	8.7	2.9	1.65637	169.944	29.3897	4	1	0	0	1	1
1	1	607	0		2448	4.5	9.9	229	2.779	1.167	13.3	26.6	1.4	5.7	3.2	8.9	4.3	2.38132	196.23	46.8804	3	1	1	0	1	1
0	0		0		3727	4.5	16.1	142	2.17	1.84	11.9	15.6	1.22	7.2	4.7	9.5	3.4	1.17935	77.1739	73.6986	2	0	1	0	1	0
0	0		0		2434	6.4	16.4	231	3.399	2.384	12	13.6	0.96	7.6	4.8	9.9	3.4	1.42576	96.896	98.4696	1	0	0	0	0	0
1	0		0		2561	3.9	12.8	181	1.645	1.623	12.9	15.4	0.72	7.8	4.9	9.6	3.2	1.01356	111.522	104.748	1	0	0	0	0	0
0	0		0		1728	5.5	15.9	253	2.769	2.128	12.8	10.6	1.15	7.5	4.9	9.6	3.5	1.30122	118.891	79.1561	2	0	0	0	0	0
1	1	1179	0		3139	4.4	10	185	2.386	1.659	13.3	38.7	1.58	7	4.3	9	4.6	1.43822	111.513	40.5027	3	1	0	0	1	1
1	1	1348	0		3680	8.8	14.1	150	4.74	3.23	12.6	17.6	1.88	6.6	4.2	9.4	3	1.46749	46.4396	32.8249	3	1	0	0	1	0
0	0		0		2134	6	14.7	241	3.136	2.046	13.5	14.4	1.33	7.2	4.5	9.8	3.3	1.53275	117.791	66.3944	2	0	0	0	0	0
0	0		0		2072	6.9	18.9	210	3.778	2.414	12.6	10.4	1.08	7.7	5.2			1.56504	86.9925	85.4002	2	0	0	0	0	0
0	0		0		2596	6.9	14.9	194	3.22	3.103	12.9	14.2	1.13	8	5.3	10	4.2	1.03771	62.5201	80.8531	2	1	0	0	0	0
1	0		0		3119	5.8	12	286	3.226	2	14	16.5	0.9	7.3	4.4	9.4	3.7	1.613	143	79.98	2	0	0	0	0	0
1	0		0		2371	6.2	14.1	294	2.972	2.406	12	10.3	0.56	7.5	4.6	9.1	3.5	1.23525	122.195	115.816	1	0	0	0	0	0
0	0		0		1219	6	14.4	280	2.599	2.85	12.5	11.3	0.88	7.8	4.9	9.5	3.5	0.91193	98.2456	106.696	1	1	0	0	0	0
0	1	31	1	518	3640	7.5	11.1	200	5.41	1.3	15.1	62.6	8.04	7.8	4.8	9.1	7.1	4.16154	153.846	7.48795	5	1	0	0	0	1
0	0		0		3207	9.3	11.7	287	7.101	1.641	13.2	31.8	1.7	8	5.2	9.7	4.1	4.32724	174.893	49.001	3	1	0	0	1	1
0	0		0		3798	4.8	16	231	2.69	1.63	13.5	14.5	1.12	6.9	4.5	9.5	3.6	1.65031	141.718	81.1546	2	1	1	0	1	0
1	0		0		3671	6.2	13.6	307	3.45	2.23	12.5	6.6	0.53	7.2	4.6	9.3	3.2	1.54709	137.668	117.933	1	0	0	0	0	0
0	1	71	0		2507	10.2	11.9	276	6.366	2.982	14	30.2	3.52	5.8	3.4	9.1	3.9	2.13481	92.5553	20.3258	4	1	1	0	1	1
0	0		0		3010	7.8	10.3	210	5.854	1.247	14.4	42.8	2.69	6.8	4.1	8.7	3.4	4.69447	168.404	28.135	4	1	0	0	0	1
1	0		0		1544	6.8	13.5	247	3.963	2.23	13.4	23.5	1.67	8	4.9	9.5	4.2	1.77713	110.762	37.6136	3	1	1	0	1	0
0	0		0		2618	4.6	15.3	257	2.176	1.843	13.1	14.6	0.91	7.3	5.1	10.5	3.6	1.18068	139.447	104.313	1	0	1	0	0	0
1	0		0		1342	6.5	13	291	3.333	2.33	13	12.6	0.67					1.43047	124.893	109.18	1	0	0	0	1	0
1	0		0		3542	6	13.7	227	3.62	1.97	13	13.8	0.7	7.3	4.7	9.8	3.6	1.83756	115.228	107.618	1	0	1	0	1	0
0	0		0		1221	6.7	14.3	311	3.423	2.53	13.4	15	1.17	7.4	4.7	9.7	3.4	1.35296	122.925	76.9805	2	0	0	0	0	0
0	0		0		3350	5.6	15	318	2.909	2.009	12.7	12.9	0.96	7.1	4.8	9.9	2.5	1.44798	158.288	97.7803	1	0	0	0	0	0
0	0		0		3695	7	14.3	231	4.07	2.2	12.6	14.5	1.22	6.3	3.9	9.3	3	1.85	105	73.1827	2	1	0	0	0	0
0	0		0		2077	6.1	14.6	243	3.638	1.942	13.1	15.2	1.05	7	4.5	9.2	2.9	1.87333	125.129	87.7404	2	1	1	0	1	0
0	0		0		3086	6.7	16.6	190	3.881	1.904	13.5	15.3	1.02	7.2	4.9	9.8	3.2	2.03834	99.7899	90.8699	1	1	0	0	1	0
1	1	814	0		3716	4.5	9.7	141	2.47	1.54	12.9	39.6	2.78	7	4.4	8.9	2.8	1.6039	91.5584	20.3123	4	0	0	1	1	1
0	0		0		934	4.3	14.5	173	2.167	1.6	12.9	16.1	1.18	7.4	4.4			1.35438	108.125	76.1925	2	0	0	0	1	0
1	0		0		3212	9.8	13.1	302	7.036	1.883	12.9	11.6	0.59	6.9	4.4	9.4	4.1	3.73659	160.382	113.845	1	1	0	0	0	0
0	0		0		2141	4.5	16.1	161	2.123	1.986	14.1	18	1.23	8.2	5.2	10	3.7	1.06898	81.0675	72.464	2	0	0	0	1	0
0	0		0		3525	7	16	224	3.48	3.09	12.9	14.5	1.07	7.5	4.7	10	3.2	1.12621	72.4919	85.7615	2	0	0	0	0	0
0	0		0		1783	6.3	14.8	185	3.639	2.016	13.2	17.8	0.83	7.1	4.8	9.1	2.8	1.80506	91.7659	109.293	1	1	1	0	0	0
1	1	198	0		2136	11	6.6	218	7.698	2.255	12.2	97.2	6.89	7.7	4.8	9.4	6.1	3.41375	96.6741	6.77958	5	1	0	0	1	1
1	0		0		1875	6.5	13.6	171	3.209	2.323	13.3	8.8	0.66	6.7	4.7	9	3.7	1.3814	73.6117	108.954	1	0	0	0	0	0
1	0		0		1797	6	9.7	272	3.967	1.562	18.3	12.9	0.68	7.7	4.6	9.2	2.8	2.53969	174.136	107.889	1	0	1	0	1	1
1	0		0		1614	6.1	11.3	284	3.232	2.17	15.6	15.5	0.75	7.1	4.3	9	3.6	1.4894	130.876	98.3127	1	1	0	0	0	1
1	0		0		1244	5.7	14.5	314	3.7	1.46	12.8	16.4	0.73	7.1	4.7	9.5	3.3	2.53425	215.068	101.578	1	0	0	1	0	0
0	0		0		3218	9.1	13.3	310	5.847	1.962	12.9	14.4	0.87	7	4.4	9.3	2.4	2.98012	158.002	106.448	1	0	1	0	0	0
0	0		0		3608	5.1	13.4	212	2.41	1.88	12.7	26.8	1.94	7.4	4.5	9.9	3.4	1.28191	112.766	41.4777	3	1	0	0	0	0
0	0		0		1933	9.4	14.2	224	6.062	2.518	19.8	22.1	1.96	7.2	4.7	9.2	3.3	2.40747	88.9595	40.9665	3	1	1	0	1	0
1	0		0		3141	4.3	9.9	222	2.104	1.115	12.7	57.9	9.24	7.4	4.8	9.7	5.1	1.887	199.103	4.7213	5	1	1	0	0	1
0	0		0		1966	11.4	16.1	310	6.465	3.411	12.9	12.2	1.32	7.1	4.3	9.3	3.4	1.89534	90.8824	66.0683	2	0	1	0	1	0
1	0		0		1576	5.6	12.7	259	3.8	1.41	13.5	11.5	4.78	7.1	4.7	9.4	3.3	2.69504	183.688	13.9424	5	0	0	0	1	0
0	0		0		943	12.8	15.6	339	9.649	2.18	13.3	9.8	0.74	7.8	4.3	9.3	2.9	4.42615	155.505	113.77	1	1	1	0	1	0
1	0		0		2860	7.5	13	233	5.021	1.617	13.8	18.3	1.12					3.10513	144.094	60.5417	2	1	1	0	1	0
1	0		0		2639	7.9	10.8	228	5.018	2.278	13	25.9	1.11	6.2	4	9.3	3.5	2.20281	100.088	61.2017	2	0	0	0	1	1
1	0		0		3814	3.8	14.1	164	1.69	1.76	12.5	15	0.64	6.7	4.3	9.1	3.4	0.960227	93.1818	110.062	1	0	0	0	1	0
0	0		0		3128	6.3	14.7	349	3.199	2.515	13.2	15.4	0.94	7.5	4.7	9.4	2.7	1.27197	138.767	99.599	1	0	0	0	1	0
0	0		0		3072	7.3	14.2	247	3.077	3.309	15.4	9.8	0.61	7.8	4.8	9.9	3.9	0.929888	74.6449	122.309	1	0	0	0	1	0
1	0		0		2607	5.8	13.3	330	3.484	1.828	12.5	22	0.92	6.5	4.2	9.8	3.5	1.90591	180.525	76.2586	2	0	0	0	1	0
1	1	1784	0		2062	5.7	11.4	271	2.795	1.973	13.2	27.8	1.82	7.3	4.5	9.3	5.8	1.41662	137.354	33.4258	3	1	1	0	1	1
0	1	196	1	2307	2514	8.6	12.9	234	5.08	2.671	13.6	28.5	3.35	5.3	2.4	8.2	3.8	1.90191	87.6076	21.2783	4	0	1	0	1	1
0	0		0		1683	4.9	15.2	162	3.037	1.419	13	11.1	0.78	7.7	5.1	9.7	3.4	2.14024	114.165	110.555	1	1	1	0	1	0
0	1	3463	0		3695	7.7	14	220	5.73	1.48	12.1	16.6	1.76	7.4	4.7	10.2	2.9	3.87162	148.649	46.3331	3	1	1	0	0	0
0	0		0		1624	4.8	14.9	331	2.647	1.8	13.1	11.5	1.09	7.5	4.8	9.4	2.5	1.47056	183.889	82.6927	2	0	0	0	0	0
1	0		0		2247	5.6	12.8	261	2.832	2.22	12.9	14.3	8.04	7.4	4.6	9.4	3	1.27568	117.568	7.38349	5	1	1	0	1	0
1	1	1471	0		3785	4.7	10.6	249	2.23	1.83	13	19.6	1.32	7.4	4.2	9.2	3.2	1.21858	136.066	49.2872	3	1	1	0	0	1
1	1	3652	0		3746	3.9	11.8	224	1.68	1.69	13	13.1	0.85	6.6	4.3	9	3	0.994083	132.544	83.9152	2	1	1	0	1	1
0	0		0		1621	8.5	17.1	269	4.546	3.36	13.4	15.9	1.08					1.35298	80.0595	83.6193	2	1	0	0	0	0
1	0		0		2321	5.1	14.3	270	2.965	1.668	13.1	16.2	0.68	7.9	5	9.9	3.1	1.77758	161.871	107.134	1	0	0	0	0	0
0	0		0		3366	7.1	13.8	129	4.306	2.115	17.7	7.6	0.85	7.2	3.3			2.03593	60.9929	106.718	1	0	0	0	0	0
0	1	2197	0		3713	6.8	14.7	164	3.59	1.93	12.5	20.2	1.77	6.8	4.2	8.9	2.8	1.8601	84.9741	46.0168	3	0	1	0	1	0
1	0		0		1610	9.8	14.6	354	5.907	2.62	12.3	15.9	8.69	7.4	4.6	9.3	4.4	2.25458	135.115	6.72111	5	0	1	0	1	0
0	0		0		3064	6.2	17.3	238	2.917	2.222	13	12.9	0.96	7.9	4.9	9.6	3.8	1.31278	107.111	96.4162	1	0	0	0	1	0
0	0		0		3563	7.2	13.3	218	4.36	1.91	12.5	19.5	1.86	7.1	4.6	9.6	3.9	2.28272	114.136	43.3386	3	1	1	0	1	0
0	0		0		3692	5.2	11.4	166	3.14	1.41	13.3	45.7	3.6			9.4	3.3	2.22695	117.73	19.505	4	0	1	0	0	1
0	0		0		3288	12.7	17	197	10.467	1.388	12.3	10.6	1.02	7.6	4.6	9.7	3.5	7.54107	141.931	89.6021	2	1	0	0	1	0
0	0		0		3753	5.8	15.2	196	3.6	1.45	12.2	13.1	0.88	6.9	4.7	9.3	2.8	2.48276	135.172	105.208	1	0	0	0	0	0
0	0		0		2618	11.4	15.8	228	6.818	3.133	15.4	17.7	1.27	7.5	5.1	10.1	3.6	2.17619	72.7737	68.7412	2	1	0	0	1	0
0	0		0		2087	3.7	11.6	127	1.945	1.21	13.7	10	1.01	6.9	4.9	9.6	3.2	1.60744	104.959	90.6758	1	0	1	0	0	1
1	0		0		3651	14.4	14.5	143	13.11	0.47	12.2	10.3	1.08	7.3	4.4	9.2	2.2	27.8936	304.255	62.8201	2	0	0	0	1	0
1	0		0		2358	6.4	14.9	264	2.839	2.789	12.8	10.8	0.6	7.7	4.8	9.4	3	1.01793	94.6576	111.637	1	0	0	0	0	0
0	1	640	0		2467	8.9	9.5	230	6.959	0.751	13.1	103.8	10.88	5.1	2.6	7	8.1	9.26631	306.258	5.08605	5	1	0	0	1	1
1	0		0		3709	7.1	14.7	372	4.09	2.07	12.5	12.7	0.56	6.9	4.6	10.8	4.1	1.97585	179.71	113.401	1	1	1	0	1	0
1	0		0		1153	9.6	15.5	251	6.292	2.52	13.7	9.2	0.47	7.2	4.9	9.9	3.3	2.49683	99.6032	120.13	1	1	0	0	1	0
1	0		0		1950	3.2	13.4	267	1.652	1.181	12.5	15.2	1.24	7.2	4.5	9.6	3.3	1.39881	226.08	52.785	3	1	0	0	1	0
1	0		0		2082	8	13.4	245	4.673	2.602	12.9	13.1	1.11	7.4	4.3	9.1	2.8	1.79593	94.1583	60.3479	2	0	0	0	1	0
0	0		0		3020	7.7	16.2	186	4.214	2.527	13.3	11	0.95	6.8	4.5	9.4	3.1	1.66759	73.6051	96.9611	1	0	1	0	1	0
0	1	881	0		1630	4.2	12.4	88	2.006	1.35	14	18.1	5.8	6.7	3.7	8.9	4	1.48593	65.1852	8.17472	5	1	1	0	1	1
0	0		0		2187	5.5	13.4	180	3.025	1.957	13.2	36.6	1.13	7.5	4.8	10.2	2.9	1.54573	91.9775	78.6128	2	1	0	0	0	0
0	0		0		1198	7.8	18	261	4.847	2.08	13.1	17.6	1.25	7.3	4.9			2.33029	125.481	69.5827	2	0	1	0	1	0
1	0		0		3809	6.2	13.7	299	4.16	1.57	12.7	10.9	0.7	7.2	4.3	9.4	3.1	2.64968	190.446	105.374	1	0	1	0	1	0
0	1	1490	0		3742	7.7	12.3	337	4.5	1.72	12.6	51.7	3.08	7.2	4	9.2	3.4	2.61628	195.93	23.3888	4	1	1	0	0	1
0	0		0		1131	8.1	15.6	259	3.79	3.65	12.5	10.6	1.08	6.6	4.6	9.7	3.6	1.03836	70.9589	83.034	2	0	0	0	0	0
1	0		0		3025	11.4	11.1	205	7.933	2.807	11.9	33.4	3.24	7	4.1	8.8	4.7	2.82615	73.0317	16.5275	4	1	1	0	1	1
0	0		0		3182	5.7	17.1	180	2.63	2.449	12.7	14.5	0.86	7.3	4.8	9.5	2.6	1.07391	73.4994	105.463	1	0	0	0	0	0
1	1	926	0		2254	8.8	12.6	233	5.967	2.305	14.3	53.4	2.63	6.8	3.6	9.1	3.7	2.58872	101.085	21.2682	4	1	1	0	1	0
0	0		0		1669	4.9	14.8	354	2.148	1.984	13.2	11.2	1.08	7.6	4.8	10	2.9	1.08266	178.427	83.034	2	0	0	0	1	0
1	0		0		2561	8.1	13	322	3.605	3.551	13.2	14.3	0.71	7.1	5	9.7	4.5	1.01521	90.6787	103.582	1	0	0	0	1	0
0	1	1140	0		2118	8.8	16.5	227	3.996	3.876	13.6	18.7	1.73	5.4	2.7	8.3	3.3	1.03096	58.5655	46.9751	3	1	0	0	1	0
0	0		0		1776	8.6	13.1	238	3.655	3.587	13.8	16.8	1.23	7.5	4.4	9.5	4.7	1.01896	66.3507	70.9529	2	1	1	0	0	0
1	0		0		3702	11.1	9.4	351	9.26	1.3	14.7	29.2	2.47					7.12308	270	22.9449	4	1	0	0	0	1
0	0		0		3727	8.8	12.8	264	5.89	2.06	12.4	25.4	1.72	6.4	3.9	8.6	2.9	2.85922	128.155	47.3055	3	1	1	0	1	1
0	0		0		1737	6	10.6	132	4.272	1.019	14.2	87.7	5.28	7	4.8	8.8	4.5	4.19235	129.539	12.1899	5	0	1	0	1	1
0	0		0		3338	5.3	11.1	166	3.176	1.717	13.4	46	1.9	6.6	4.5	9.4	3.1	1.84974	96.6803	41.9423	3	1	1	0	0	1
1	0		0		1706	5.8	14.8	163	3.154	2.072	13.7	7.7	0.66	7.6	5.1	9.7	2.9	1.5222	78.668	107.434	1	0	0	0	0	0
1	0		0		3613	5.8	12.3	243	3.48	1.64	13.3	12.1	0.61	6.6	4.3	8.6	2.4	2.12195	148.171	110.255	1	0	0	0	1	0
0	1	577	0		3784	5.2	10.8	102	3.28	1.39	12.4	64.8	3.54	6.6	4.1	9.3	4.5	2.35971	73.3813	19.7661	4	0	1	0	1	1
0	0		0		2317	5.1	15.6	220	2.341	2.255	12.7	15	0.88	8.1	5.2	9.5	2.8	1.03814	97.561	104.471	1	0	0	0	1	0
0	0		0		2183	6.2	5.8	109	4.273	1.269	15.3	91.7	13.09	6	3.7	8	7.3	3.36722	85.8944	4.0671	5	0	0	0	1	1
1	0		0		1456	7	11.9	301	4.793	1.76	12.8	11.1	0.57	6.1	4	9.3	3.9	2.7233	171.023	112.743	1	0	0	0	1	1
0	0		0		1641	5.1	15.5	262	2.342	2.35	12.5	16.4	0.92			9.5	3.7	0.996596	111.489	100.797	1	0	0	0	0	0
1	0		0		995	8.2	12.8	425	4.625	2.82	13.5	12.8	0.79	7.8	4.8	9.5	4.5	1.64007	150.709	91.0387	1	0	0	1	1	0
0	0		0		2380	5.5	13.7	241	3.335	1.809	13	17.9	0.99	7.1	5.1	9.4	3.3	1.84356	133.223	91.5992	1	0	0	0	0	0
0	0		0		1571	5.3	14.9	286	3.037	1.85	12.6	9.2	12.84	7.4	4.7	9.2	3	1.64162	154.595	3.10564	5	0	0	0	1	0
0	1	1266	0		3785	11.8	13	154	7.91	2.85	12.9	19.7	0.91	8	4.3	9.8	3.8	2.77544	54.0351	101.422	1	1	1	1	1	0
1	0		0		3778	7.9	13.9	278	3.74	2.95	12.8	16.4	0.8	7.3	4.3	9.3	3.7	1.2678	94.2373	89.0371	2	0	1	0	1	0
0	0		0		2139	6.5	17.2	217	4.862	1.015	12.7	13.7	1.24	7.6	4.9	9.7	2.9	4.79015	213.793	69.7698	2	0	1	0	0	0
0	0		0		1467	9.7	14.8	213	5.324	3.06	13.7	24.4	1.24	7.3	4.5	9.5	3.1	1.73987	69.6078	69.7698	2	0	1	0	1	0
0	0		0		1335	5.2	14.8	227	2.789	1.85	12.8	13.1	1.16	7.6	5	9.9	3.1	1.50757	122.703	75.6284	2	1	0	0	0	0
1	0		0		1552	6.3	8.4	259	3.858	1.6	12.2	54.9	8.25	6.8		9.3	5.3	2.41125	161.875	7.05703	5	1	1	0	1	1
0	1	203	0		2461	12.2	11	207	7.855	2.965	13.2	35.9	3.38	5.4	2.9	8.4	4.3	2.64924	69.8145	20.7565	4	1	1	0	1	1
1	0		0		2843	8.2	12.2	462	6.035	1.429	14.7	5.6	0.66	7.2	4.7	9	3.9	4.22323	323.303	106.682	1	0	0	0	1	0
0	0		0		2576	6.6	16.8	190	2.931	2.882	13.1	14	1.29	7.8	5.2	9.7	2.2	1.017	65.9264	66.5138	2	0	0	0	1	0
0	0		0		1826	5.8	13.8	236	3.002	2.2	12.3	12	1.06	7.1	4.5	8.9	2.4	1.36455	107.273	84.3373	2	0	0	0	0	0
0	0		0		1555	8.3	15.5	323	4.321	2.44	13.3	9.1	1.37	7.4	5	10	2.4	1.7709	132.377	61.8471	2	1	0	0	0	0
1	0		0		2182	11.4	14.4	243	8.152	2.596	13	14.8	0.79	7	4.6	9.6	3.6	3.14022	93.6055	90.4015	1	0	1	0	1	0
0	1	1837	0		3727	6.5	13.6	304	3.38	2.11	12.9	24.6	2.12	6.9	4.8	9.8	3.4	1.6019	144.076	36.4816	3	0	0	0	1	0
0	1	477	0		3694	6.5	12.9	265	3.46	1.97	13	36	3.81	6.1	3.5	9	3	1.75635	134.518	17.9588	4	0	1	0	1	1
0	0		0		3683	9.1	9.7	190	5.87	2.4	13.4	56.2	2.75	6.9	4	8.9	3.6	2.44583	79.1667	26.6355	4	0	0	0	1	1
0	0		0		3765	9	15.5	241	4.46	3.51	12.9	15	0.89	7	4.5	9.3	3.7	1.27066	68.661	103.259	1	0	0	0	0	0
1	0		0		2686	3.5	13.9	249	1.547	1.572	11.9	19.4	0.81	7.5	4.8	9.8	3.9	0.984097	158.397	87.7098	2	0	0	1	0	0
0	1	182	0		1448	5.9	9.7	107	3.935	1.52	13.7	67.5	6.6	5.6	3.5	5.6	5.7	2.58882	70.3947	9.24242	5	1	1	0	1	1
0	0		0		1859	5.7	16.6	198	3.107	2.005	13	17.1	1.07	6.7	4.5	9.4	3.6	1.54963	98.7531	82.8016	2	1	1	0	1	0
0	0		0		2181	4.6	13.7	217	3.197	1.088	12.2	19.2	6.48	7.9	4.8	9.6	3.6	2.93842	199.449	7.04955	5	0	0	0	0	0
1	0		0		1565	6.8	13.9	343	3.587	2.23	13.2	10.5	15.54	5.8	4	9.1	3.8	1.60852	153.812	3.25911	5	0	0	0	1	0
1	1	2965	0		3729	6.3	11.9	211	3.08	2.47	13.1	14.6	0.77	7	3.9	9.1	3.8	1.24696	85.4251	92.5952	1	1	1	0	1	1
1	0		0		3009	6.7	12.9	159	4.347	1.819	12.6	31.1	1.77	7.5	4.6	9.4	3.4	2.38977	87.4107	33.8498	3	0	0	0	1	0
1	0		0		1189	7.9	11.8	298	3.365	3.88	12.6	23.5	1.74	7.3	4.7	9.8	3.3	0.867268	76.8041	34.5567	3	0	0	0	1	1
1	0		0		3486	5.2	13.3	219	2.2	2.36	12.6	11.3	0.68	7.4	4.8	9.8	3.5	0.932203	92.7966	104.9	1	0	0	0	1	0
0	0		0		1637	9.5	18	233	5.68	2.76	12.7	14.4	0.97	8	5	10.2	3.1	2.05797	84.4203	93.2302	1	0	0	0	0	0
0	0		0		1399	9.8	15.7	269	6.008	2.37	13.1	14.3	1.63	7.5	4.6	10.2	3.3	2.53502	113.502	49.777	3	1	0	0	0	0
1	0		0		3601	4.2	11.2	200	2.47	1.4	13.8	9.9	0.78	7.4	4.2	9.4	4.2	1.76429	142.857	91.1619	1	0	1	0	0	1
1	0		0		3707	7.5	12.2	337	3.77	2.91	12.8	23.6	0.84	6.9	4	9.5	3.5	1.29553	115.808	83.3493	2	0	1	0	1	0
0	0		0		2180	5.9	14	198	3.941	1.338	14.2	25.1	1.26	7.4	4.7	9.4	3.5	2.94544	147.982	67.9541	2	1	0	0	0	0
0	0		0		1805	9.3	10.2	281	4.68	2.178	13.8	34.9	2.22	6.8	3.8	8.8	4.3	2.14876	129.017	34.2628	3	1	1	0	1	1
0	0		0		957	8	6.8	284	6.515	0.71	13.8	38.6	4.23	6.4	3.9	8.1	4.5	9.17606	400	15.7151	4	1	1	0		1
0	0		0		928	6.3	13.8	229	3.896	1.77	13.2	28.4	3.66	7.6	4.9	10.2	3.6	2.20113	129.379	18.7204	4	1	0	0	1	0
0	1	624	1	679	1819	18.1	8	140	15.843	1.033	13.4	57.5	1.58	6	2.2	7.4	3	15.3369	135.528	51.6877	3	1	0	0	1	1
0	0		0		2479	7.1	16.6	191	4.492	1.937	15.4	13.9	1.07	6.7	4.6	9.1	3.4	2.31905	98.6061	82.8016	2	0	1	0	1	0
0	1	1095	0		2180	5.1	11.8	258	2.66	1.811	11.7	35.8	2.5	7	4	8.9	4.1	1.4688	142.463	29.6793	4	0	1	0	1	1
0	0		0		2660	9.9	11.4	188	6.357	2.286	13.6	41.6	2.32	6.5	3.9	9.2	4.5	2.78084	82.2397	32.4854	3	1	0	0	1	1
0	0		0		1958	12.1	10.4	321	7.908	1.836	12.7	53.6	4.36	7.8	4.9	9.7	4	4.30719	174.837	15.1504	4	1	0	0	1	1
1	0		0		1239	5.4	13.6	347	3.036	1.77	13	12.9	0.61					1.71525	196.045	108.717	1	0	1	0	1	0
0	0		0		3732	5.5	15.6	205	3	1.83	12.4	18.2	0.79	7.4	4.5	9.6	3.1	1.63934	112.022	107.685	1	1	1	0	1	0
1	0		0		2745	5.2	13.6	147	3.555	1.3	13	13.8	0.87	7.1	4.7	9.5	3.2	2.73462	113.077	79.8872	2	0	0	0	1	0
1	0		0		1825	7.2	13.5	181	3.93	2.637	13	15.9	0.59	7.4	4.7	9.4	3.7	1.49033	68.6386	109.916	1	1	0	0	0	0
0	0		0		1868	6.6	15.3	253	3.617	2.298	12.7	11.6	0.87	7.5	4.9	9.6	2.7	1.57398	110.096	103.499	1	0	0	0	1	0
0	0		0		1033	7.5	11.5	162	6.218	0.98	14.3	76.4	5.62	6.4	4.1	9.1	4.8	6.3449	165.306	11.1463	5	0	0	0	1	1
1	1	385	0		2209	5.9	9.7	183	3.974	0.869	22	109.5	7.11	7.2	4.3	9.1	4.8	4.57307	210.587	6.30152	5	1	1	0	1	1
0	1	2898	0		3452	6.4	15.7	246	3.71	2.09	12.9	23.7	1.17	6.8	4.6	9.6	3.7	1.77512	117.703	74.3237	2	1	1	0	1	0
0	1	218	0		1946	8.9	10.2	399	6.699	1.373	15	94.9	7.65	7	3.9	6.9	6.8	4.8791	290.605	7.67745	5	1	1	0	1	1
0	0		0		2029	6.7	15.3	252	3.606	2.375	12.7	15.5	1.2	7.2	4.8	8.5	2.7	1.51832	106.105	72.0831	2	0	0	0	1	0
0	1	53	0		1099	6.6	7.2	195	4.659	1.08	14.9	48.5	6.05	5.6	3.2	8.2	4.8	4.31389	180.556	10.1958	5	1	1	0	1	1
0	0		0		3568	5.4	11.9	111	2.96	1.9	14.8	24.1	1.57	6.7	3.9	10.3	2.1	1.55789	58.4211	52.086	3	0	0	0	0	1
1	0		1	2494	2699	13.6	10.2	24	11.7	0.54	12.6	53.8	1.78	5.5	2.7	7.5	3.1	21.6667	44.4444	33.3847	3	1	0	0	1	1
0	0		0		3799	9.7	15.2	222	4.74	3.93	12.3	13.4	0.99	6.9	4.4	9.3	3.7	1.20611	56.4885	90.3213	1	0	0	0	0	0
1	0		0		3492	4.2	10.6	311	2.29	1.18	12.8	18.9	1.63	7.3	4.3	9.4	4.1	1.94068	263.559	37.1339	3	0	1	0	0	1
0	0		0		2703	6.6	15.9	257	3.658	2.104	12.4	12.8	1	7.5	4.8	9.4	3.3	1.73859	122.148	89.2304	2	1	1	0	1	0
0	0		0		3542	6.5	15.3	181	3.83	2.11	13.7	18.4	1.32	7.1	4.5	9.4	2.7	1.81517	85.782	63.788	2	0	1	0	1	0
1	1	1247	1	3182	3646	10.2	13.2	218	5.07	3.38	13.2	20.6	1.27	7.4	4.1	8.6	3.2	1.5	64.497	50.2119	3	0	1	0	1	0
0	0		0		2418	4.5	14.4	267	2.701	1.316	13.3	11.9	0.73	6.3	4.1	8.7	2.6	2.05243	202.888	110.459	1	0	0	0	1	0
0	0		0		2505	7.9	11.6	279	3.453	3.631	13.1	21.7	1.58	7.8	4.9	9.7	1.6	0.950978	76.8383	51.3259	3	1	1	0	1	1
1	0		0		2979	5.9	10.5	277	2.794	2.497	18.3	25.8	4.4	7.4				1.11894	110.933	14.8792	5	0	0	0	0	1
0	0		0		2427	6.4	15.8	278	3.492	2.06	12	25.6	1.85	7.9	4.7	9.5	3	1.69515	134.951	42.4133	3	0	1	0	1	0
0	0		0		1513	5.5	14.5	253	3.377	1.6	13.6	8.7	0.94	6.8	4.5	8.9	2.5	2.11063	158.125	96.1615	1	0	0	0	1	0
0	0		0		3735	5.1	15.5	165	4.01	0.89	14.2	27.4	2.14	7.2	3.9	9.1	3.7	4.50562	185.393	35.5666	3	0	0	0	1	0
0	0		0		2546	6.9	15.3	260	3.49	2.656	13.3	21.2	1.2			10	3.5	1.31401	97.8916	71.5785	2	1	0	0	0	0
0	0		0		1666	4.6	11.6	186	2.949	1.146	12.9	19.8	2.01	7.1		9.1	2.8	2.5733	162.304	38.3662	3	0	0	0	1	1
1	0		0		3147	7.4	9.6	533	4.998	1.679	13	15.9	0.59	7.4	4.2	9.9	3.9	2.97677	317.451	109.146	1	0	0	0	1	1
0	0		0		3080	4.8	14.8	215	3.657	0.739	13.1	32.8	1.41	7.4	4.7	9.4	2.2	4.94858	290.934	58.8989	3	1	1	1	1	0
0	1	1338	0		3589	12.6	11.5	345	7.61	3.91	12.1	23.3	2.42	7.7	4.9	10.7	2.8	1.94629	88.2353	30.6535	3	0	1	0	1	1
0	0		0		1243	10.7	14.3	237	7.131	2.87	13.1	22.2	0.97	7.6	4.9			2.48467	82.5784	92.5776	1	1	0	0	0	0
0	0		0		2072	7.7	16.5	261	4.841	2.239	13.3	10.8	0.93	8.1	5.5	10.2	2.9	2.16213	116.57	97.413	1	0	0	0	1	0
0	0		0		2189	5.9	10.7	243	3.852	1.463	13.1	84	7.72	6.9	4.2	7.2	5.3	2.63295	166.097	7.54021	5	0	0	0	1	1
0	0		0		2173	7.1	14.7	191	3.977	2.353	13.1	14.1	1.06	7.3	4.9	9.4	3.7	1.69018	81.173	83.1607	2	1	0	0	0	0
0	0		0		1125	8.1	16	143	6.284	1.05	14.1	49.2	4.04	7.4	4.8	9.7	3.6	5.98476	136.19	16.4967	4	1	1	0	1	0
0	0		0		3791	9.8	16.5	182	5.84	3.38	12.8	14.9	1.31	7.6	4.7	9.5	2.8	1.72781	53.8462	64.3772	2	0	1	0	1	0
0	0		0		3126	5.3	13.8	233	2.899	1.571	12.8	25.3	1.15	6.2	3.7	9	3.3	1.84532	148.313	75.358	2	1	0	0	1	0
0	0		0		1887	5	10.7	199	3.064	1.095	15.2	41.7	10.13	7.2	4.8	9.5	5.4	2.79817	181.735	5.42914	5	0	0	0	0	1
0	0		0		2652	6	15.6	149	3.758	1.821	13.1	13.7	0.89	7.5	5	9.8	4.1	2.0637	81.8232	101.819	1	0	0	0	0	0
0	1	1079	1	2071	3059	6.1	9.5	101	4.077	1.351	13.8	50.3	4.11	7.8	4.2	8.6	5.2	3.01776	74.7594	16.1577	4	1	1	0	1	1
0	1	2370	0		3774	7.9	12.2	300	3.52	3.27	14.4	33.6	2.23	7.2	4.5	10.4	3.2	1.07645	91.7431	33.8386	3	1	1	0	0	1
0	0		0		1260	4.4	13.6	187	2.407	1.32	13	16.5	1.02	7.1	4.7	9.4	3.1	1.82348	141.667	87.1195	2	0	0	0	0	0
1	1	257	0		2804	4	7.8	197	2.101	1.333	13.2	66.5	5.83	7.1	5	7.9	5.8	1.57614	147.787	7.95448	5	1	1	0	1	1
0	0		0		2397	6.7	17	290	3.724	1.892	12.5	12.2	0.87	7.3	4.5	9.8	4.1	1.96829	153.277	102.774	1	0	1	0	1	0
0	0		0		2436	5.2	15.5	219	2.244	2.149	12.8	14.4	1.18	5.9				1.04421	101.908	73.0479	2	0	0	0	0	0
0	1	712	0		1560	8.2	10.1	299	4.789	2.56	12	24.6	1.62	7.1	4.2	9.4	4.2	1.8707	116.797	49.7977	3	1	1	0	1	1
0	0		0		3224	4	9.8	110	2.979	0.641	15.1	44.9	8.86	6.2	4.1	8.8	3.2	4.64743	171.607	6.33891	5	0	0	0	0	1
0	0		0		1625	9.5	12	276	7.375	1.42	14.4	25.8	12.52	6.8	4.4	8.8	3.4	5.19366	194.366	3.1351	5	1	1	0	1	1
0	0		0		1427	6.1	13.7	359	3.185	2.02	12.5	17.4	1.6	7.4	4.7	9.3	3.5	1.57673	177.723	50.1974	3	1	0	0	1	0
0	1	2260	0		3125	6.7	15.6	161	4.183	1.846	12.5	18.4	2.1	6.8	4.3	9.1	2.4	2.26598	87.2156	36.1326	3	1	1	0	1	0
0	1	382	0		1159	5.2	13.3	148	3.215	1.02	12.8	35.9	3.17					3.15196	145.098	21.9625	4	1	1	0	1	0
1	0		0		3769	7.4	12.2	246	3.73	2.72	12.7	23.4	1.39	6.8	4.1	9.5	4.2	1.37132	90.4412	44.7043	3	1	1	0	1	0
1	0		0		3403	6.8	10.4	209	4.17	2.07	14.9	11.3	6.63	7	4.6	9.3	3	2.01449	100.966	9.0002	5	1	0	0	0	1
1	1	473	0		1415	9	12.9	351	5.335	2.66	13.4	18.6	1.84	6	3.5	9.3	4.1	2.00564	131.955	31.8485	3	1	1	0	1	0
0	1	973	0		1777	10.3	13.6	286	7.535	1.528	13.1	17.1	1.75	7.2	4.6	9	2.9	4.93128	187.173	45.0432	3	1	1	0	1	0
0	1	700	0		1834	6.7	14.3	179	3.645	2.34	14.2	30.4	3.81	7.2	4.2	8.4	3.2	1.55769	76.4957	17.5843	4	1	1	0	1	0
0	1	63	0		1421	6.6	10.9	199	4.275	1.53	14.9	68.5	12.2	6.4	4.5	7.9	6	2.79412	130.065	4.30579	5	1	1	0	1	1
1	0		0		3540	8.6	12.2	234	4.55	3.35	15.5	20.4	0.95	7.5	4.7	9.8	4.2	1.35821	69.8507	70.825	2	1	0	0	1	0
0	0		0		2444	7.1	15.2	262	4.13	2.489	13.3	14.4	1	7.7	4.9	9.8	3.7	1.6593	105.263	88.6058	2	0	0	0	0	0
0	0		0		3675	7.8	16.3	201	5.21	1.79	12.3	13.3	0.98	7.7	4.9	10.3	3.5	2.91061	112.291	90.7967	1	0	0	0	0	0
1	0		0		915	7.8	13.4	368	5.059	1.84	12.7	20.6	1.04	7.1	4.3			2.74946	200	63.4835	2	0	0	0	1	0
0	0		0		1861	7.8	15.3	200	4.496	2.646	13.3	13.5	0.89	7.2	4.2	9.1	3	1.69917	75.5858	101.106	1	0	1	0	1	0
1	0		0		2989	6.3	12.4	281	3.285	1.72	13.1	5.7	0.68	6.6	3.9	9.2	3.3	1.90988	163.372	103.436	1	0	0	0	1	0
1	0		0		917	4.2	14.1	228	2.382	1.35	12	17.9	0.59					1.76444	168.889	108.382	1	0	0	0	1	0
1	1	472	0		3697	5.5	8	229	3.52	1.39	16	52.5	4.86	6.2	3.4	7.3	5.7	2.53237	164.748	9.84263	5	1	1	0	1	1
1	0		0		1070	7.4	13.2	310	4.293	2.01	12.8	13.1	0.71	7.2	4.7			2.13582	154.229	100.712	1	0	0	0	1	0
0	0		0		1429	7.6	14.2	282	4.542	2	13.6	42.6	1.66	7.6	4.7	9.4	3.6	2.271	141	48.0122	3	1	0	0	1	0
1	0		0		1856	7.9	12.2	285	4.826	2.14	13.3	11.6	0.59	5.6	3.3	8.6	4	2.25514	133.178	108.382	1	1	0	0	1	0
1	1	587	0		3749	6.3	9	324	3.89	1.55	13.2	57.4	3.61	7.5	3.9	9.3	5	2.50968	209.032	14.1003	5	0	1	0	1	1
0	1	2910	0		3780	9.1	13.4	244	4.49	3.61	13.4	11	1.06	6.8	4.3	9	2.1	1.24377	67.59	82.5786	2	0	1	0	1	0
0	0		0		2191	8	14.3	257	5.145	1.553	12.9	16.8	1.01	6.3	4	10.2	4.8	3.31294	165.486	87.5463	2	1	0	0	1	0
0	0		0		2897	2.9	14.2	68	1.236	1.169	13	13.1	1.52	6.9	4.6	8.8	3.5	1.05731	58.1694	53.4089	3	0	0	0	0	0
1	0		0		2691	4.8	15.4	245	3.198	1.3	12.4	8.5	0.83	6.6	4.4	9.1	3	2.46	188.462	83.3852	2	0	0	0	0	0
1	0		0		3780	4.6	9.1	272	2.56	1.34	20.5	13.3	0.66	7.1	4.1	9.1	2.5	1.91045	202.985	103.726	1	0	1	0	0	1
0	0		0		1158	6.1	17.3	206	3.896	1.75	12.5	16.7	1.07	7.2	4.8	9.7	4	2.22629	117.714	81.0749	2	0	1	0	1	0
1	0		0		3780	6.6	10.4	186	3.9	2.07	13.5	17.2	0.82	6.6	3.1	8.7	4.2	1.88406	89.8551	84.0239	2	0	1	0	1	1
0	0		0		2318	10.2	10.6	367	8.091	1.079	13.9	68.1	8.35	6.4	3.8	7.7	7.1	7.49861	340.13	6.76227	5	0	1	0	1	1
0	1	293	0		3765	7	11.1	223	4.44	1.83	14.4	51.3	2.31	4.6	2.1	8.1	4.4	2.42623	121.858	31.9746	3	1	0	0	1	1
1	0		0		2015	3.9	13.7	42	2.083	1.415	15	9.5	0.7	7.6	4.8	9.3	4.1	1.47208	29.682	101.737	1	0	1	0	0	0
0	0		0		2148	6.6	15.1	276	4.298	1.753	12.6	19.8	1.29	7.8	5.4	10.2	3.9	2.4518	157.444	64.6708	2	1	1	0	0	0
0	0		0		2230	7.7	14.7	211	5.033	1.946	13.3	9.8	0.77	7.9	5.1	9.7	3.5	2.58633	108.428	106.556	1	0	0	0	0	0
0	1	417	0		3781	5.8	10.6	152	4.55	0.81	13.7	30.3	2.86	6.2	3.7	8.4	3.9	5.61728	187.654	24.6982	4	0	1	1	1	1
0	0		0		1842	6.6	16.4	174	3.232	2.697	12.3	19.5	1.04	7.3	5.2	9.9	3.1	1.19837	64.5161	83.9109	2	0	1	0	1	0
0	0		0		3111	6.9	11.7	148	3.586	2.249	13.6	31.1	2.44	7.5	4.9	9.7	4	1.59449	65.807	29.9266	4	0	0	0	1	1
0	0		0		2315	6.6	15.2	212	4.208	2.002	13.9	15.8	0.86	7.5	4.9	9.4	3.9	2.1019	105.894	101.823	1	0	0	0	0	0
1	0		0		1460	6.1	14.9	280	3.404	1.62	12.8	19.9	0.89	6.9	4.1			2.10123	172.84	76.1011	2	1	1	0	1	0
0	0		0		3463	8.6	16.8	351	4.02	3.53	12.6	20.1	1.38		5	10.1	2.5	1.13881	99.4334	59.6071	3	1	1	0	0	0
0	0		0		1652	6.8	15.4	235	3.403	1.88	14.6	13.7	3.95	6.8	3.1	8.5	2.7	1.81011	125	12.5579	5	1	1	0	1	0
0	0		1	707	1057	7.5	14.4	239	4.842	1.88	13.5	10.9	1.12	6.7	4.5	9.1	3.4	2.57553	127.128	76.7197	2	1	0	0	1	0
0	0		0		1114	10.9	14.2	309	6.912	2.85	12.7	20	1.38	7.8	4.5	9.5	3.5	2.42526	108.421	59.6071	3	1	1	0	1	0
1	0		0		2885	6.6	9.2	227	4.642	1.553	13.5	51.3	3.3	5.8	3.5	9.3	5.7	2.98905	146.169	15.607	4	1	1	0	0	1
1	0		0		3728	6.8	13.7	251	3.43	2.55	13.4	15	0.73	7.9	4.8			1.3451	98.4314	96.7044	1	0	0	0	1	0
0	0		0		1142	5.7	15.1	186	3.009	2.1	12.5	14.1	1.27	7.7	5.2	10.1	3.4	1.43286	88.5714	65.9042	2	0	1	0	1	0
0	0		0		3515	10.7	14.8	381	5.06	4.47	15.3	9.8	0.91	7.3	4.4	9.8	3.4	1.13199	85.2349	98.6122	1	0	1	0	1	0
0	0		0		3342	3.6	15.4	259	1.852	1.26	13.5	9.4	0.87	6.9	4.6	9.2	3.1	1.46984	205.556	101.341	1	0	1	0	0	0
0	0		0		3112	4.8	15	222	1.996	2.067	12.8	19.7	0.99	7.9	4.9	9.8	2.6	0.965651	107.402	89.0612	2	0	0	0	0	0
1	0		0		3648	6.1	13.9	223	3.1	2.54	12.5	11.7	0.77	7.1	4.5	11.1	2.4	1.22047	87.7953	90.6643	1	1	1	0	1	0
0	1	128	0		1701	11.1	8.5	334	8.763	1.232	14.2	100.6	4.84	5.8	3.6	8.7	7.1	7.11282	271.104	13.0748	5	1	0	0	1	1
0	0		0		3191	6.4	16	198	3.506	2.104	13	15.6	1.27	7.6	4.7	9.9	3.4	1.66635	94.1065	65.9042	2	0	0	0	0	0
1	0		0		3339	7.1	10.6	325	3.796	2.875	18.2	25.8	5.5	7.3				1.32035	113.043	11.2024	5	1	1	0	0	1
0	0		0		1237	6.2	15	240	3.895	1.77	13.3	26.8	1.74	7.3	4.8	9.5	3.2	2.20056	135.593	45.0389	3	1	1	0	0	0
1	0		0		2398	5.5	12.9	191	3.034	1.849	13	16.1	0.71	7.5	4.7	9.4	4.1	1.64089	103.299	100.007	1	0	0	0	0	0
0	0		0		1072	3.3	8.8	98	1.994	0.68	19.6	12.5	0.87			8.4	2.4	2.93235	144.118	101.341	1	0	0	0	1	1
0	0		0		3347	6.1	14.6	185	3.576	1.853	12.7	18.8	1.09	7.5	4.9			1.92984	99.8381	79.2799	2	0	0	0	0	0
0	0		0		1841	7.3	12.6	217	4.245	2.376	12.9	16	1.07	7.5	4.8	10	3.3	1.78662	91.33	81.0749	2	0	0	0	0	1
0	0		0		2591	7.7	14.6	326	4.667	1.816	13	31.8	1.6	7.5	4.9	10.1	2.9	2.56993	179.515	49.846	3	0	0	0	0	0
0	1	1556	1	2288	3800	9	14.8	169	6.13	1.73	13.3	45.9	3.1	6	3.8	7.3	5.1	3.54335	97.6879	22.2487	4	1	1	0	1	0
0	0		0		1632	6	16.2	172	2.79	2.65	13.1	12.8	3.5	7.4	4.8	9.6	3.8	1.05283	64.9057	14.4336	5	0	1	0	1	0
0	0		0		3428	7.5	18.5	175	5.03	1.93	12	29.7	1.73	7.6	5.1	9.9	4.5	2.60622	90.6736	45.0363	3	1	0	0	0	0
1	0		0		3634	10.2	12	222	6.1	3.39	12.4	33.5	1.5			9.2	3.7	1.79941	65.4867	40.203	3	0	0	0	0	0
0	0		1	1168	1896	3.2	12.5	267	1.719	1.035	18.9	11.9	1.29	8.5	4.9	8	5.3	1.66087	257.971	64.2181	2	0	0	1	0	1
0	0		0		3683	6.9	16.2	252	3.15	3.25	14.8	12	1.12	7.5	4.8	9.3	2.5	0.969231	77.5385	76.1827	2	1	1	0	1	0
0	0		0		2510	7	16.7	264	4.015	2.369	13.5	13.1	0.99	7.8	4.9	10.1	3	1.69481	111.439	88.4378	2	0	0	0	0	0
1	0		0		3748	3.6	13	181	1.43	1.69	12.9	11.3	0.77	6.5	4.2	8.9	4.4	0.846154	107.101	90.0296	1	0	1	0	0	0
0	0		0		2285	5	15.4	288	2.686	1.848	12.1	15.2	1.18	7	4.8	9.3	3.1	1.45346	155.844	71.5246	2	0	0	0	0	0
1	0		0		1825	8.2	10.1	316	5.435	1.775	14.3		17.7	7.9				3.06197	178.028	2.03401	5	1	0	0	0	1
0	0		0		2256	12.1	13.9	57	9.785	0.943	14.8	19.2	1.04	5.7	2.3	7	1.6	10.3765	60.4454	83.3235	2	1	0	0	0	0
0	0		0		951	8.7	12.9	203	5.685	2.11	12.8	40.5	2.08	7	3.9	9.3	4.2	2.69431	96.2085	36.0431	3	1	1	0	1	1
1	0		0		3728	6.6	10.9	331	3.99	1.43	13.9	38.7	1.82			9.1	4.8	2.79021	231.469	31.8219	3	0	0	0	1	1
0	0		0		1154	8.1	13.1	222	4.086	3.19	12.3	32.7	1.15	6.3	3.7	9	4	1.28088	69.5925	73.7865	2	1	1	0	1	0
0	0		0		1674	6.1	15.3	206	4.198	1.514	13.9	7.9	0.77					2.77279	136.063	105.81	1	0	0	0	1	0
1	1	3057	0		3722	8.6	9.1	347	5.85	2.21	16.7	37	1.49	7.2	4.1	9	3.7	2.64706	157.014	40.5294	3	1	1	0	1	1
0	0		0		3457	5	10.1	176	3.12	1.2	14.4	50.2	10.92	6.9	4.7	11	7	2.6	146.667	4.85456	5	0	0	0	0	1
0	0		0		3080	6.5	15.8	187	3.38	2.515	12.2	14.9	0.86	7.5	5	10	3.4	1.34394	74.3539	101.111	1	0	0	0	0	0
0	0		0		3225	11.6	15.8	287	7.639	2.558	14	9.6	1.02	6.9	4.2	9.5	2.8	2.98632	112.197	85.3028	2	1	0	0	1	0
0	0		0		939	6.3	14.3	287	3.852	1.92	14.3	16.8	1.08	7.5	4.5	9	2.9	2.00625	149.479	79.607	2	0	0	0	1	0
0	0		0		1289	7.7	14.7	258	3.57	2.93	12.7	11.9	0.85	7	4.6	9.3	3.5	1.21843	88.0546	101.598	1	0	0	0	0	0
1	0		0		2204	5.7	9.7	197	2.79	2.239	15.1	23.7	1.31	7.8	4.3	9.1	4.1	1.24609	87.9857	47.3557	3	1	1	0	1	1
0	0		0		3325	7.8	15	206	4.6	2.18	14.1	11.7	0.71	6.6	4.6	9.1	3.2	2.11009	94.4954	109.398	1	0	0	0	0	0
0	0		0		2122	6.9	16.4	212	4.229	1.963	13.3	15.1	0.86	7.6	4.9	9.7	3.2	2.15436	107.998	101.111	1	0	0	0	0	0
1	0		0		916	5	15.4	239	2.749	1.82	13.4	11.5	0.82	6.6	3.5	9.4	4.2	1.51044	131.319	83.4357	2	0	1	0	1	0
0	0		0		1485	8.3	12.6	211	4.491	3.07	13.3	15.3	1.15	7.2	4.9	9.3	2.6	1.46287	68.7296	73.7865	2	1	1	0	1	1
1	0		0		1006	5.8	12.8	289	3.173	1.88	12.2	12.4	0.57	7.5	4.4	9.5	4.3	1.68777	153.723	108.09	1	0	0	0	0	0
1	0		0		3102	5.6	13.1	319	2.758	2.374	13.5	11	0.64	8.2	4.1	9.4	4.2	1.16175	134.372	104.048	1	0	1	0	1	0
0	0		0		1029	9.5	14.9	196	6.644	2.26	13.8	26.5	1.23	7.1	4.4	9.1	3.6	2.93982	86.7257	68.0245	2	0	1	0	0	0
1	0		0		1314	7.2	7.2	373	5.205	1.49	18.9	19.7	1.27	7.4	4	10	3.4	3.49329	250.336	49.1648	3	0	1	0	1	1
0	0		0		2143	5.9	15	138	3.894	1.084	12.5	27.7	1.64	7.5	4.8	9.5	3.5	3.59225	127.306	48.0413	3	0	1	0	0	0
0	0		0		2092	8.2	15.6	272	4.825	2.563	12.5	16.7	1.21	7.6	5.1	10	3.7	1.88256	106.126	69.3862	2	0	1	0	1	0
1	0		0		1593	5.1	11.8	304	3.311	1.35	13.5	11.3	1.47	7.4	4.6	9.5	3.7	2.45259	225.185	41.1971	3	1	0	0	0	1
0	1	2492	0		3143	7.4	12.5	257	3.531	2.811	13.8	24.5	2.77	6.7	3.6	8.5	4.5	1.25614	91.4265	25.4919	4	1	1	0	1	1
0	0		0		2285	9.3	14.9	201	5.836	2.704	13.5	19.1	1.2	7.1	4.6	9.4	4	2.15828	74.3343	70.0859	2	0	0	0	0	0
0	0		0		2065	3.8	12.9	294	1.429	1.814	12.9	16.8	1.09	7.3	5	10	3.7	0.787762	162.073	78.7249	2	1	0	0	0	1
0	0		0		1713	6.4	8	176	3.76	1.63	13.1	76.9	7.56	6.4	4	8.5	5.4	2.30675	107.975	7.5723	5	1	0	0	1	1
0	0		0		1882	7.3	15.5	226	4.933	1.507	13.9	17.4	1	7.3	4.9			3.27339	149.967	87.3697	2	0	0	0	0	0
1	0		0		3619	5.1	13.8	178	2.63	1.77	12.7	19.5	7.62	7	4.4	10.1	3.6	1.48588	100.565	7.44777	5	0	0	0	1	0
0	0		0		2756	5.9	12.2	200	3.143	1.835	13	48.9	2.26	7.7	4.4	9.6	3.2	1.71281	108.992	32.3737	3	0	0	0	1	1
1	0		0		1425	6.7	10.9	213	4.643	1.53	12.4	33.6	1.47	6.9	4.3	8.9	4.6	3.03464	139.216	40.9087	3	1	0	0	1	1
0	0		0		2330	4.5	13.4	219	2.793	1.253	12.9	25.8	1.33	6.9	4.7	9.6	3	2.22905	174.781	61.4573	2	1	0	0	0	0
0	1	710	0		3024	6.6	14.4	181	4.424	1.396	14.3	18.5	1.75	5.4	2.9	7.7	2.8	3.16905	129.656	44.1039	3	1	1	0	1	0
0	0		0		1824	4.3	14.3	182	2.481	1.164	13	17.6	0.91	6.9	4.7			2.13144	156.357	97.2364	1	0	0	0	0	0
0	0		0		2329	11.2	10.5	317	9.01	1.007	13.5	19.3	1.59	7.1	4.1	9.7	3.9	8.94737	314.796	49.5246	3	1	1	0	1	1
0	1	59	0		1025	8.1	7.5	247	5.535	1.43	15	68.3	7.81	7	3.7	6.1	6	3.87063	172.727	7.22928	5	1	1	0	1	1
0	1	972	0		2110	9.8	14.7	107	6.539	2.285	13.5	20.3	1.59	6.4	3.7	9.1	3.3	2.86171	46.8271	49.5246	3	0	0	1	1	0
0	0		0		1238	3.9	8.7	120	2.262	0.98	21.2	17.3	1.27	7.5	4.1	9	3.9	2.30816	122.449	64.9847	2	0	0	0	1	1
1	0		0		1484	7	12.9	274	3.223	3.03	12.6	9.9	0.58	7.2	4.4	9.4	3.8	1.0637	90.429	106.721	1	0	1	0	0	0
0	0		0		1758	8.5	12.4	286	5.324	2.371	13.4	7	0.71	6.8	4.6	9.3	3.6	2.24547	120.624	108.632	1	1	1	0	0	1
0	1	581	0		3414	4.4	10.4	240	2.08	1.07	13.5	40.9	7.39			8.1	4	1.94393	224.299	7.72892	5	1	0	0	0	1
1	0		0		3807	6	12.3	231	3.22	2.26	12.3	9.5	0.65	7.3	4.8	9.7	2.7	1.42478	102.212	102.794	1	0	1	0	1	0
0	0		0		3234	13	14.2	266	8.859	2.942	13.5	19.4	1.08					3.01122	90.4147	79.0498	2	0	0	0	0	0
1	0		0		2041	3.4	13.5	283	2.08	1.085	13.1	14.9	10.55	7.1	4.8	9.3	3	1.91705	260.829	5.02571	5	0	0	0	0	0
1	0		0		1624	5.1	11.7	297	3.179	1.63	12.3	11	0.64			9.4	3.7	1.95031	182.209	103.32	1	0	0	0	0	1
0	1	1161	0		3731	7.4	11.7	269	4.06	2.56	12.7	45	2.99	7.9	4	8.9	3.6	1.58594	105.078	23.0793	4	0	0	0	0	1
0	0		0		1181	4.7	14.9	166	1.981	1.96	12.7	15.1	1.12	6.9	4.5	9.5	3.7	1.01071	84.6939	75.6494	2	0	0	0	0	0
0	0		0		2626	3.4	15.8	193	1.643	1.323	13.5	15	0.97	7.1	4.6	9.9	3.5	1.24187	145.881	90.0125	1	0	0	0	0	0
0	1	307	1	842	2540	6.2	8.7	139	3.324	1.915	12.9	21.4	2.55	6.4	3.8	8.4	3.1	1.73577	72.5849	27.9771	4	1	1	0	1	1
0	0		0		2197	7.7	14.6	290	3.776	3.094	13.8	14.7	5.3	7	4.3	10.2	4.4	1.22043	93.7298	8.67866	5	0	0	0	1	0
0	0		0		3224	7.1	14.8	235	2.979	3.104	12.8	13.9	1.05	7.2	4.9	9.8	2.9	0.959729	75.7088	81.7885	2	0	1	0	0	0
0	1	1219	0		1552	3.8	9.3	173	2.156	0.94	15.8	43	11.91	6.8	4.5	8.7	3.2	2.29362	184.043	3.2608	5	1	0	0	1	1
0	0		0		1480	13.3	12.7	124	11.532	0.65	12.3	31.2	2.91	5.6	3.5	8.2	2.8	17.7415	190.769	23.8486	4	0	0	0	0	1
0	0		0		3519	6.4	16.9	229	3.52	2.19	12.2	13	0.93	7.4	4.7	9.6	2.9	1.60731	104.566	94.714	1	0	0	0	1	0
0	0		0		2128	9.4	14	308	6.288	2.152	15.2	15.2	1.37	7.4	4.5	9.5	4.1	2.92193	143.123	59.2946	3	0	0	0	0	0
1	0		0		1636	4.8	11	224	2.833	1.27	12.7	12.6	7.94	7	4.3	9.3	3.6	2.23071	176.378	7.08642	5	0	0	1	1	1
0	0		0		1729	6.7	17.8	220	3.979	1.734	13.2	8.3	0.84	7.6	4.4	9.5	2.5	2.29469	126.874	101.378	1	1	1	0	1	0
1	1	2096	0		3675	4.1	11	141	2.41	1.32	15	72.9	2.88	7.2	4.3	9.3	4.5	1.82576	106.818	18.1425	4	0	0	0	0	1
0	0		0		2289	7.9	11.7	326	5.069	1.75	14.2	21	1.65	7.5	4.6	9.6	2.4	2.89657	186.286	47.3557	3	1	1	0	0	1
0	0		0		2192	7.1	14.6	225	4.75	1.922	13.3	18.8	1.42	8.1	5.1	9.9	2.4	2.47138	117.066	56.7797	3	1	0	0	0	0
0	0		0		2159	4.6	14	131	2.682	1.416	12.8	11.6	0.94	7.1	4.6	9.4	3.2	1.89407	92.5141	93.4972	1	0	1	0	0	0
1	1	363	0		1307	4.9	11.2	137	3.132	1.34	12.5	35.8	3.34	7.3	5.1	10.1	2.8	2.33731	102.239	15.1668	4	1	1	1	1	1
0	1	388	0		3242	6.2	10.4	148	4.492	1.059	14.1	55.7	4.41			8.1	5.2	4.24174	139.754	14.4273	5	0	0	0	0	1
0	0		0		1310	4.4	14.3	170	1.915	1.79	13	17.6	1.02	7.2	4.7	9.2	3.2	1.06983	94.9721	84.1127	2	0	0	0	0	0
0	0		0		1512	9.6	9.2	245	6.57	1.23	14.8	29.1	1.42	5.9	3.5	8.6	3.9	5.34146	199.187	56.3823	3	1	1	0	1	1
1	0		0		3452	7.9	12.1	142	4.43	3.01	13.2	21	0.95	7.1	4.7	9.6	3.7	1.47176	47.1761	68.8626	2	1	1	0	0	0
0	0		0		3316	3.1	14.5	198	1.556	1.12	13	11.8	1.02	7.4	4.9			1.38929	176.786	84.1127	2	0	1	0	0	0
0	0		0		1678	12.2	16.2	277	8.399	2.927	14.6	13.9	0.96	7.3	4.7	10	3.2	2.86949	94.6361	90.5093	1	0	0	0	1	0
0	0		0		1884	6.5	12.1	198	4.388	1.319	13.4	30.9	1.59	6.1	3.6	8.5	3.6	3.32676	150.114	49.1779	3	1	1	0	1	1
0	0		0		2552	6.4	13.5	244	3.121	2.688	16.3	15.7	1.1	7.2	4.7	9.9	3.5	1.16109	90.7738	76.7742	2	1	0	0	1	0
0	0		0		3099	8.8	14.4	253	5.721	2.161	12.9	15	2.05	7.4	4.7	9.6	3.3	2.64739	117.075	36.17	3	1	1	0	1	0
0	0		0		3337	6.6	13.2	196	3.615	2.076	12.5	24.3	1.27	5.2	3.3	8.3	3.2	1.74133	94.4123	64.5298	2	0	0	0	1	0
1	0		0		2538	4.9	14.2	171	2.849	1.662	12.5	11.2	1.03	7.4	4.6	9	3.5	1.7142	102.888	62.4498	2	0	0	0	0	0
1	0		0		969	5.4	14.4	264	2.469	2.1	13.1	14.3	0.73	7.3	4.9	9.8	3.8	1.17571	125.714	94.6878	1	0	0	0	0	0
0	0		0		3531	5.9	14	113	4.02	1.35	12	16.9	1.02	6.5	4	8.8	4	2.97778	83.7037	84.1127	2	1	1	1	1	0
1	0		0		3247	5	11.8	212	2.762	1.567	12.5	11.5	0.56	6.9	4.7	9.2	3.7	1.7626	135.29	107.204	1	0	0	0	0	1
1	0		0		3434	7.9	13.4	256	3.92	3.26	13.3	16.8	0.61	7	4.6	9.4	4.3	1.20245	78.5276	104.23	1	0	0	0	0	0
1	0		0		2318	8.9	14.8	296	5.415	2.8	12.3	14.2	0.6					1.93393	105.714	104.798	1	0	1	0	1	0
1	0		0		2266	5	11.4	166	3.31	1.165	13.3	15.5	0.6	7.9	4.8	9.6	3.7	2.8412	142.489	104.798	1	0	0	0	0	1
0	1	930	0		3437	7	10.2	404	4.64	1.8	16.8	51.3	8.29	7.2	4.4	10.4	4.3	2.57778	224.444	6.67924	5	1	1	0	0	1
0	0		0		3711	15.3	16.3	307	8.68	4.72	13.8	10.1	1.19	7.2	4.7	9.4	3.9	1.83898	65.0424	69.8109	2	1	0	0	0	0
0	1	391	0		2527	11.7	10.5	392	8.225	2.182	16.4	45.8	5.9	8	4.1	9.9	6.6	3.76948	179.652	10.0763	5	0	0	0	1	1
0	0		0		1489	10.6	15.7	249	6.149	3.17	12.4	20.5	0.8	7.1	4.9	9.2	2.3	1.93975	78.5489	102.708	1	0	1	0	1	0
0	1	2032	0		3818	13.9	13.1	378	9.35	2.5	13.5	48.8	14.82	8.2	4.7	9.8	5.8	3.74	151.2	3.30905	5	1	1	0	1	0
0	1	2670	0		3177	9.7	14	141	6.963	1.817	13.2	16.2	2.05	7.4	4.8	9.6	3.8	3.83214	77.6004	36.17	3	1	1	0	1	0
1	0		0		2037	5.2	13	192	2.412	2.103	13.5	13.3	0.81	7.3	3.9	8.9	3.4	1.14693	91.2981	83.5012	2	0	1	0	1	0
1	0		0		2668	7.7	14.1	211	4.266	2.787	12.7	12.2	0.79	7.6	4.3	9.5	3.7	1.53068	75.7086	86.0637	2	0	0	0	0	0
0	0		0		1867	7	9.9	448	3.988	2.07	13.5	22.2	1.69	6.7	3.8	9.4	4.8	1.92657	216.425	45.6819	3	1	1	0	1	1
1	1	123	0		1898	7.6	9.7	222	5.854	1.258	13.3	66	5.06	6.2	3.4	7.4	5.5	4.65342	176.471	9.11451	5	1	1	0	1	1
1	0		0		1729	4.6	13.2	208	1.598	2.241	12.8	13.9	0.74	6.9	4.4	9.3	3.9	0.713075	92.8157	93.143	1	0	0	0	0	0
0	0		0		1702	5.1	12.9	244	3.03	1.269	12.4	29	1.31	6.9	4.3	10.2	5.1	2.38771	192.277	62.1553	2	1	1	0	1	1
0	0		0		2707	7.4	12.6	257	4.372	2.065	12.8	19.6	1.28	6.9	4.3	9.2	3.1	2.11719	124.455	63.9208	2	0	1	1	1	1
0	0		0		2328	8.4	13.7	370	3.929	3.228	13.7	23.6	1.25	8	5.2	10.2	3.4	1.21716	114.622	65.7802	2	1	1	0	0	0
0	0		0		2794	10.8	16.6	206	5.861	3.923	13.1	10.9	0.81	6.9	4.7	9.6	3.4	1.49401	52.5108	102.185	1	0	1	0	1	0
0	0		0		3567	9.7	13.1	246	5.96	2.92	13.9	23.6	1.33	7.2	4.3	9.8	2.9	2.0411	84.2466	60.5999	2	0	0	0	1	0
0	1	2110	0		2101	8.4	12.2	128	7.42	0.649	13.1	56.9	4.05	6.4	4.5	8.7	2.3	11.433	197.227	15.7687	4	1	1	0	1	1
0	0		0		1789	6.2	15.6	203	3.629	1.606	13.4	12.9	1.13	7.2	4.6	9.5	3.1	2.25965	126.401	73.7966	2	0	0	0	0	0
0	0		0		2636	13	9	286	10.725	1.401	14.8	13.9	1.22	7.3	3.5	9.5	3.7	7.65525	204.14	67.2666	2	0	0	0	1	1
1	0		0		3470	8.7	13.1	125	5.81	1.86	13.7	15.1	0.67	7.5	4.7	9.5	4	3.12366	67.2043	100.354	1	0	0	0	1	0
0	0		0		1705	6.4	13.8	319	2.999	2.542	17	17.6	1.3	7.3	4.8	9.9	3.9	1.17978	125.492	62.2947	2	0	0	0	0	0
1	0		0		2316	7	11.7	289	3.875	2.194	12.7	19	0.74	7.8	4.5	9.8	3.3	1.76618	131.723	92.491	1	0	1	0	1	1
1	1	2253	0		3790	8.2	11.2	193	4.16	3.19	12.1	37.4	4.92	6.4	3.9	9	4.2	1.30408	60.5016	9.36299	5	0	1	0	0	1
0	1	2240	0		2939	7.5	12.5	170	4.105	2.167	12.6	34.1	3.17	7	4.4	8.7	3.1	1.89432	78.4495	21.2045	4	0	1	0	1	1
0	0		0		1075	7.7	14.7	185	4.214	2.98	13.2	13.5	1.03					1.41409	62.0805	82.5445	2	0	0	0	1	0
1	0		0		1592	4.6	13.3	219	2.708	1.45	12.1	20.6	0.73	6.9	4.8	9.9	4.3	1.86759	151.034	94.025	1	0	1	0	0	0
0	0		0		2647	5.1	15.1	171	2.408	2.121	13	20.3	1.28	7	4.6	9.1	3.5	1.13531	80.6223	63.4734	2	0	0	0	0	0
1	0		0		3275	6.6	12.8	314	3.587	2.368	13.3	19.4	0.88	7.5	4.8	9.8	3.6	1.51478	132.601	75.0103	2	1	0	0	0	0
0	0		0		1757	7.1	8.4	329	4.217	2	14.7	42.2	3.2	7.9	5.3	10.1	3.8	2.1085	164.5	20.9644	4	1	0	0	1	1
0	0		0		3137	8.2	10.8	356	4.946	2.344	12.4	26.8	1.81	7.9	4.4	9.1	3.3	2.11007	151.877	41.7518	3	0	1	0	1	1
0	0		0		1488	9.1	13	207	6.415	1.65	12.9	54.6	9.57	7.6	4.9	9.4	5.9	3.88788	125.455	5.57553	5	1	1	0	1	0
0	0		0		2509	5	15.7	141	2.909	1.563	13.1	14.7	1.24	7.7	5	9.9	3.1	1.86116	90.2111	65.9571	2	0	0	0	0	0
1	0		0		3755	14.4	10.4	407	7.48	5.47	12.4	29.6	3.47		4.2	9.1	3.5	1.36746	74.4059	14.2805	5	1	1	0	0	1
1	0		0		2715	7.3	14	269	4.463	2.031	12.6	24.1	0.81	7.2	4.6	9.6	4.1	2.19744	132.447	82.9167	2	0	0	1	1	0
0	1	566	0		3211	6.6	11.9	210	4.377	1.578	12.7	47.6	2.79	6.8	4.3	9	3.1	2.77376	133.08	24.7442	4	1	1	0	1	1
1	0		0		1391	3.8	15.1	164	2.94	0.54	13.8	21.5	1.07	6.5	4.5	9.4	3.7	5.44444	303.704	59.221	3	0	0	0	0	0
0	0		0		3523	9	15	242	5.24	2.6	13.3	13.2	0.98	6.9	4.6	9.8	3.9	2.01538	93.0769	87.663	2	0	1	0	0	0
0	1	33	0		1992	6.1	9.8	173	3.643	1.43	15.1	86.6	3.49	7.8	4.3	8.9	4.6	2.54755	120.979	18.877	4	1	1	0	1	1
0	0		0		3548	9.4	15.4	242	5.52	2.64	13.8	16.4	1.1	7.2	4.2	9.5	4	2.09091	91.6667	76.2368	2	0	1	0	0	0
0	0		0		1392	9.2	15.9	309	5.329	2.71	13.5	19.7	1.62	6.2	3.8	9.2	4.1	1.96642	114.022	47.7425	3	1	1	0	1	0
0	0		0		2087	5.3	13.9	325	3.027	1.743	12.8	16.7	0.95	7.3	4.5	9.3	3.2	1.73666	186.46	91.0208	1	0	0	0	1	0
0	0		0		2839	10	14.8	278	6.773	2.459	13.9	19.1	1.02	8.3	5.5	10.4	4.6	2.75437	113.054	83.5239	2	0	0	0	1	0
0	1	471	0		2607	6.4	13.2	235	3.91	1.521	13.5	23.4	2.39	6.5	4.8	9.3	3.8	2.57068	154.504	29.835	4	1	1	0	1	0
0	0		0		1020	6.5	14.6	263	2.048	3.93	13.7	13.8	1.28	7.4	4.8	9.7	3.5	0.52112	66.9211	63.4734	2	0	1	0	0	0
1	0		0		1254	4.7	13	223	1.802	2.42	13.5	12.3	0.72	7.1	4.6			0.744628	92.1488	95.6061	1	0	0	0	0	0
1	0		0		2252	9.6	10.7	312	6.427	2.497	13.7	38.9	2.3	7.6	4.1	9.5	4.3	2.57389	124.95	23.4786	4	1	0	0	1	1
0	1	2523	0		2769	10.3	4.8	280	7.404	1.967	14.4	25.8	4.48	5	3.5	8.9	4.2	3.76411	142.349	10.4859	5	1	1	0	1	1
1	0		0		2451	8.9	13.1	293	6.13	2.115	12.7	17.2	0.62	8	4.9	9.7	4	2.89835	138.534	102.948	1	1	1	0	1	0
1	0		0		2057	4.1	12	151	2.576	1.153	16.7	24.5	1.63	7.7	4.9	9.7	4.2	2.23417	130.963	35.6013	3	0	0	0	1	0
0	0		0		3507	5.7	15.3	239	2.87	2	12.8	13	0.92	7.2	4.5	9.7	3.4	1.435	119.5	94.6213	1	0	1	0	0	0
1	0		0		3669	5.9	14.4	157	2.97	2.49	12.6	16.9	0.73	7.1	4.2	9.2	3.4	1.19277	63.0522	94.025	1	0	0	0	1	0
0	0		0		3483	3.8	11.2	223	1.93	1.54	13.6	23.1	1.31	7.6	4.9	8.5	3.1	1.25325	144.805	61.7202	2	1	1	0	0	1
1	0		0		1919	4.5	11.2	314	2.381	1.478	17	15.7	1.31	5.1	2.6	7.9	4.7	1.61096	212.449	46.3681	3	1	0	0	1	1
1	0		0		2703	5.2	13.4	229	2.701	1.927	12.8	13.8	0.52	7.5	4.9	9.4	4.1	1.40166	118.838	109.081	1	0	0	0	1	0
1	0		0		1594	9.3	12.5	420	4.711	3.71	13.3	9.1	9.56	7.7	4.7	9.7	3.9	1.26981	113.208	5.58258	5	0	0	0	1	0
0	0		0		2205	7.2	14.7	231	3.562	2.774	12.9	13.7	1.04	7.6	5	9.7	2.8	1.28407	83.2733	81.5859	2	0	0	0	0	0
0	0		0		1218	4.9	13.9	192	1.592	1.65	13	18.7	1.65	7.6	4.5	9.5	3.4	0.964848	116.364	46.695	3	0	0	0	0	0
1	0		0		1454	6.7	8.1	313	4.317	1.59	14.4	71.6	6.27	6.9	4.5	9.7	4.9	2.71509	196.855	6.93511	5	1	0	0	1	1
0	0		0		3078	6.4	13.6	241	3.599	2.3	13.3	20.1	1.24	8.1	4.8	10.1	2.6	1.56478	104.783	65.4954	2	0	0	0	0	0
0	1	491	0		2715	7.2	12.8	227	4.17	2.231	13.8	51.5	4.41	6.5	4	8.5	3.9	1.86912	101.748	14.1264	5	1	1	0	1	1
1	0		0		1190	6.9	9.4	205	3.979	2	13.2	33.6	1.48	7	4.6	10.1	4.3	1.9895	102.5	39.7286	3	1	1	0	1	1
1	0		0		3436	3.8	13.5	160	1.69	1.64	12.6	21.4	0.88	7	4.6	10	3.2	1.03049	97.561	74.4853	2	0	1	0	1	0
0	0		0		2842	6	14.6	254	3.568	1.93	14.1	16	1.43	7.1	4.8	9.6	2.9	1.8487	131.606	55.126	3	0	0	0	1	0
0	0		0		2413	5.9	14.7	197	3.717	1.78	13	24.7	1.96	8.1	5.1	9.6	3.1	2.0882	110.674	37.6548	3	0	1	0	1	0
1	0		0		1813	5.6	10.7	171	3.297	1.918	12.3	27.8	1.48	6.6	4.7	9.4	3.9	1.71898	89.1554	39.7286	3	1	1	0	0	1
0	1	92	0		2044	6.3	9.1	216	4.678	1.079	13.6	63.2	5.72	6.1	3.8	8.5	4.7	4.3355	200.185	10.3149	5	1	1	0	1	1
0	0		0		1965	7.4	14.8	148	4.128	1.607	12.7	12.9	1.12	6.9	4.7	9.5	3.1	2.56876	92.0971	74.0718	2	0	1	0	1	0
0	0		0		2070	7.1	16.2	179	4.817	1.546	12.7	15.3	1.24	7.6	5.3	9.1	3.5	3.11578	115.783	65.4954	2	0	1	0	0	0
0	0		0		1380	6.1	14.7	228	3.015	2.59	12.9	10.9	1.08			9.6	2.9	1.16409	88.0309	77.4013	2	0	0	0	1	0
0	0		0		973	4.7	16.3	259	2.788	1.57	13.1	17.8	1.31	7.8	5	9.7	2.9	1.7758	164.968	61.2882	2	0	0	0	0	0
0	0		0		2917	5.6	15.1	195	2.798	2.237	13.3	17.1	1.13	7.1	4.7	9.2	2.5	1.25078	87.1703	73.2801	2	0	0	0	0	0
0	1	1497	0		3757	8.6	11.6	187	5.93	1.69	11.8	75.5	4.05			9.2	4.2	3.50888	110.651	15.6583	4	1	1	0	0	1
0	0		0		2071	6.3	16.5	222	3.458	2.176	13.4	18.8	1.3	7.7	4.9	9.6	2.7	1.58915	102.022	61.8586	2	1	0	0	0	0
1	0		0		1602	6.5	12.9	175	2.839	3.1	13	16.4	6.16	7.4	4.9	9.6	3.9	0.915806	56.4516	9.43093	5	1	0	0	0	0
0	0		0		1982	7	12	235	5.143	0.983	13.2	20.3	1.95	7.3	4.5	8.7	1.2	5.23194	239.064	37.8884	3	1	0	0	1	1
0	0		0		1002	9.5	12.5	248	5.095	3.18	13.5	21.9	1.68	7.6	4.7	10	4.5	1.6022	77.9874	45.369	3	1	1	0	1	1
0	0		0		1313	7.2	13.6	287	5.06	1.22	14.4	22.2	1.2	6.7	4	9.3	2.7	4.14754	235.246	68.144	2	1	1	0	1	0
0	0		0		914	8.5	16.4	177	4.64	2.83	13.2	19.9	1.23	7.6	4.7	9.8	3.8	1.63958	62.5442	66.1397	2	0	0	0	0	0
1	0		0		3018	10.2	9	427	7.249	1.847	12.8	8.2	0.59	6	3.1			3.92474	231.186	103.909	1	1	0	0	1	1
1	0		0		1387	6.6	12.6	202	3.904	2.09	13.6	17	0.67	7.4	4.7	9.1	3.8	1.86794	96.6507	99.6518	1	0	0	0	0	0
0	0		0		3186	8.7	14.4	239	4.687	2.923	14.1	8.5	0.91	7.1	4.4	9.1	3.1	1.60349	81.7653	95.2087	1	0	1	0	0	0
1	0		0		3436	7.5	14.3	346	4.7	2.03	12.1	14.3	0.61	8.5	5.1	9.9	3.7	2.31527	170.443	102.776	1	0	0	0	0	0
0	0		0		2330	4	14.6	180	1.939	1.471	12.9	15.3	1.33	6.9	4.6	9.5	3.2	1.31815	122.366	60.1757	2	0	0	0	0	0
0	1	116	0		1646	12.7	10.1	193	9.416	2.16	14.4	46.1	7.44	6.5	3.7	8.7	3.6	4.35926	89.3519	5.63921	5	1	1	0	1	1
0	0		1	155	3444	4.9	8.3	57	2.98	1.34	17.8	51.9	4.1	7.3	3	8.3	3.7	2.22388	42.5373	15.4277	4	0	0	0	0	1
0	0		0		1559	6.3	14.3	233	3.771	1.78	12.5	19	12.93	7.6	4.7	9.7	3.4	2.11854	130.899	2.89086	5	1	0	0	0	0
0	0		0		1380	6.8	8.4	87	5.027	1.28	13.2	36.2	2.41	6.8	4.3	8.6	4.5	3.92734	67.9688	29.3291	4	1	1	0	1	1
1	0		0		2389	6.9	10.7	372	4.76	1.38	14.9	20.4	0.89	7.8	4.6			3.44928	269.565	73.4746	2	1	0	0	1	1
1	0		0		3350	4.9	13.7	285	2.529	1.841	12.6	10.5	0.91	7.5	4.4	10	4.2	1.37371	154.807	71.5268	2	1	0	0	1	0
0	1	193	0		3021	7.1	8.4	192	4.761	1.664	16.1	43.2	5.58	6.2	2.7	7	4.6	2.86118	115.385	10.6286	5	1	0	0	0	1
1	1	2750	0		3751	7.7	12	221	4.25	2.47	13.3	40.9	2.18	6.4	3.8	8.9	4.4	1.72065	89.4737	24.8746	4	0	1	0	1	0
0	0		0		3437	6.4	14.3	254	3.58	1.88	12.3	12	1.14	7.6	4.7	9.4	2.8	1.90426	135.106	72.5036	2	1	1	0	0	0
0	1	955	0		2313	8.8	13.7	152	6.056	1.851	15.7	44.5	1.91	6.1	2.6	8.8	3.7	3.27175	82.1178	38.8498	3	1	0	0	1	0
1	0		0		3443	12.2	9.5	252	8.88	2.19	12.6	19.2	7.59	6.5	3.4	8	3.6	4.05479	115.068	7.27603	5	1	1	0	1	1
0	0		0		2800	8.8	9.5	122	6.39	1.071	13.7	34.2	2.36	5.2	3.1			5.96639	113.912	29.8715	4	1	0	0	0	1
0	0		0		3275	7.2	16.6	228	4.897	1.855	13.1	18.5	1.4	7.3	4.5	9.3	3.2	2.63989	122.911	56.1614	3	1	1	0	1	0
1	0		0		2408	5.6	10.9	387	2.9	2.008	16.2	11.8	0.76	7.5	4.7	9.5	3.9	1.44422	192.729	88.3071	2	1	0	0	0	1
0	1	966	0		1863	6.1	12.3	183	4.112	1.259	12.4	23.7	1.55	6.4	3.8	9.1	4.9	3.26608	145.353	49.6588	3	1	0	0	1	1
1	0		0		3577	7.6	14.2	222	2.99	3.86	13	15.5	0.82	7.7	4.4	9.9	4.3	0.774611	57.513	80.556	2	0	1	0	0	0
1	0		0		2211	3.6	14.1	232	1.971	1.304	13	15.9	0.66	7.4	4.6	9.6	3.8	1.5115	177.914	99.445	1	0	0	0	0	0
0	0		0		2503	4.3	13.8	223	2.178	1.519	13.5	16.7	1.48	7.5	5.1	10.2	3.4	1.43384	146.807	52.5122	3	1	1	0	0	0
0	0		0		1707	4.3	14.4	233	2.191	1.402	13.8	9.8	0.71	7.2	4.7	9.7	3.4	1.56277	166.191	105.622	1	0	0	0	0	0
0	0		0		2574	6.1	14.5	104	4.143	1.071	12.6	13.4	0.98	6.6	4			3.86835	97.1055	86.44	2	1	1	0	1	0
0	0		0		2337	8.7	11.4	313	5.786	1.983	13.5	20.5	1.11	6.3	4.1	9.4	3.5	2.9178	157.842	74.3552	2	1	1	0	1	1
0	1	2207	0		3717	5.9	11.9	303	3.38	1.48	13.2	39.9	2.54	6.7	3.8	9.2	3	2.28378	204.73	27.3315	4	1	0	0	1	1
0	1	510	0		2777	4.6	12.7	245	2.824	1.402	14.1	17.1	1.72	5.6	3	9	3.3	2.01427	174.75	43.7878	3	1	0	0	1	1
0	0		0		3052	7.4	15.3	227	5.021	1.872	13.1	18.2	0.97	7.3	4.5	9.3	3.2	2.68216	121.261	87.5185	2	0	1	0	1	0
1	1	233	0		2253	6	8.1	350	4.198	1.287	16.6	37.1	2.56	6.1	2.7	8.5	4	3.26185	271.95	20.3393	4	1	1	0	1	1
1	1	218	0		2217	11.7	7.6	286	8.798	2.187	13.4	52.4	4.75	7.3	4.4	8.8	4.8	4.02286	130.773	9.63333	5	1	1	0	0	1
0	0		0		3644	9.7	16.5	259	4.72	3.85	14.1	14.2	0.88	7	4.6	9.1	2.5	1.22597	67.2727	96.7028	1	0	1	0	0	0
0	1	403	0		2246	7.6	11.2	219	4.022	2.043	15.5	72.4	14.08	6.6	3.7	8.8	8.2	1.96867	107.195	3.44704	5	0	1	0	0	1
0	1	141	0		1897	6.6	10.9	190	4.429	1.15	13.1	67.5	6.65	7	4.1	8.4	5	3.8513	165.217	8.5372	5	0	0	0	1	1
0	0		0		2491	6.7	14.5	317	3.003	3.025	13.8	24.5	1.21	7.9	5.1	9.8	3.9	0.992727	104.793	66.9915	2	0	0	0	0	0
1	0		0		1848	2.2	11.2	61	1.756	0.297	17.7	83.6	5.18	5.4	2.9	8.8	2.1	5.91246	205.387	8.6751	5	1	0	0	0	1
0	0		0		2766	6.4	15.7	333	3.802	1.941	12.7	9.5	0.81	7.2	4.7	9.2	3.3	1.95878	171.561	100.054	1	0	0	0	0	0
0	0		0		2426	5.7	15.4	207	2.885	1.997	13.3	13.9	0.97	7	4.6	9.8	2.2	1.44467	103.655	87.5185	2	0	0	0	0	0
0	0		0		1909	5.1	14	196	3.367	1.251	13.9	15.2	1.41	7.5	4.8	9.3	3	2.69145	156.675	55.6802	3	0	0	0	0	0
1	0		0		3316	8.8	9.4	255	4.748	3.215	12.3	40.6	1.92	6.4	3.6	8.8	3.6	1.47683	79.3157	28.7997	4	1	0	0	1	1
0	0		0		1680	6.2	13.9	213	3.689	1.81	13	19.1	1.82	7.2	4.5	9.5	2.6	2.03812	117.68	40.896	3	1	1	0	1	0
1	0		0		3206	3.7	13.6	170	1.539	1.589	12.3	28.1	0.86	7.3	4.7	9.7	3.8	0.968534	106.986	76.0485	2	0	0	0	0	0
0	0		0		2318	7.5	12.8	169	4.724	2.133	14.2	43.2	3.15	7.3	4.5	9.2	3.2	2.21472	79.2311	21.0693	4	1	1	0	1	1
0	0		0		3798	5.4	15.9	141	1.92	2.99	13.7	16.1	0.78	7.3	4.5	9.2	3.4	0.64214	47.1572	101.618	1	0	0	0	0	0
0	0		0		1631	5.9	13	205	3.551	1.71	12.6	21.6	1.29	7.6	4.8	9.7	3.4	2.07661	119.883	62.0018	2	1	1	0	0	0
1	0		0		1851	7.3	14	270	4.346	2.173	12.6	14.1	0.68	6.8	4.4	9.3	4.8	2	124.252	98.473	1	0	1	0	0	0
0	0		0		1789	7.3	13	252	5.376	1.475	15.1	20.7	0.97	7.3	4.5	9.1	2.3	3.64475	170.847	87.5185	2	1	0	0	1	0
0	0		0		1236	7	16.1	183	4.734	1.5	14.1	15.6	1.11	6.8	4.3	8.9	3	3.156	122	74.3552	2	1	0	0	1	0
0	1	1222	0		3211	6.2	12	256	2.948	2.474	13.1	37.6	2.9	7.2	4.3	8.8	4.2	1.19159	103.476	23.2845	4	1	1	0	1	1
0	0		0		2910	7	15.9	176	2.939	3.296	12.7	16	0.93	7.5	4.4	9.3	3.1	0.891687	53.3981	92.0897	1	1	0	0	1	0
1	0		0		2510	3.6	12	216	1.791	1.381	13.1	29.5	1.13	7.2	4.6	9.6	4.1	1.29689	156.408	54.6673	3	0	0	0	1	0
0	0		0		2311	5.7	11.6	274	3.719	1.497	13.7	27.4	2.06	7.9	4.3	8.8	4.2	2.4843	183.033	35.208	3	1	1	0	1	1
0	0		0		957	9.6	14	313	7.271	1.67	12.6	18	1.18			8.6	2.1	4.35389	187.425	69.056	2	0	0	0	0	0
1	1	71	0		1244	7	12.2	150	4.714	1.25	15.6	54.7	7.61	6.7	4.2	9.3	6.9	3.7712	120	5.44885	5	0	0	0	0	0
1	0		0		3734	5.8	13.1	190	3.53	1.82	13.2	13.9	0.81	7.4	4.7	7.8	6.3	1.93956	104.396	81.76	2	1	0	1	0	0
0	0		0		1960	5	13.5	192	2.919	1.487	13	19.1	1.21	7.2	4.7	9.2	3	1.96301	129.119	66.9915	2	1	0	0	0	0
0	0		0		3689	7.8	13.5	184	5.45	1.78	13	24.2	1.25	7.9	5.2	9.5	3.8	3.0618	103.371	64.4084	2	1	1	0	0	0
0	1	641	0		1404	6	9.8	186	3.463	1.76	12.6	35.1	2.69	6.1	4.1	8.9	4	1.96761	105.682	25.4998	4	0	1	0	1	1
1	0		0		3733	30.3	9.9	504	28.5	0.56	12.5	38	2.02	5.3	2.3	8.2	3.1	50.8929	900	27.085	4	1	1	0	1	1
1	0		0		1729	4	13.3	146	2.453	1.165	13.6	12.1	0.61	7.7	4.7	9.6	4.1	2.10558	125.322	102.056	1	0	0	0	0	0
0	0		0		1489	7.3	16.3	185	3.519	2.75	14	11.3	0.69	7.3	5	9	3.4	1.27964	67.2727	106.87	1	1	1	0	1	0
1	0		0		1898	7.5	13.6	229	3.767	3.183	12.9	22.2	1.56	8.2	4.8	9.8	3.1	1.18347	71.9447	37.0179	3	1	1	0	0	0
0	1	501	0		3787	11	9.4	192	5.48	4.14	13.5	50.8	3.66	6.5	4.1	9.5	4.5	1.32367	46.3768	17.5735	4	0	1	1	1	1
0	1	1477	0		2573	8.2	13.3	238	5.166	2.158	13.7	17.9	1.26	5.6	3.4	9.2	4.2	2.39388	110.287	63.7909	2	1	1	0	1	0
0	1	415	0		1918	4.9	10.1	100	2.448	1.758	13.6	35.6	3.69	7.4	4.1	8.7	4.7	1.39249	56.8828	17.4009	4	1	0	0	1	1
0	0		0		2468	18.2	11.5	205	15.422	1.911	14.4	28.3	1.28	8.7	5.1	9.8	2.7	8.07012	107.274	62.5879	2	1	0	0	1	1
0	1	844	1	2093	2426	4.8	9.9	233	3.517	0.894	13	21.8	3	6.6	4.1	9.1	2.5	3.934	260.626	22.3495	4	1	1	0	1	1
0	0		0		3675	6.2	15	159	3.69	1.83	12.7	15.7	0.99	7.1	4	9.7	3.1	2.01639	86.8852	85.3855	2	1	1	0	1	0
0	0		0		2603	4.8	14.1	212	2.36	1.788	13.3	27.5	1.08	6.4	4.5	9.1	2.7	1.31991	118.568	76.8595	2	0	0	0	0	0
0	1	40	0		2518	10.3	9.7	209	6.57	2.646	13.5	64.1	5.59	6.4	3.8	9.2	5.1	2.48299	78.9872	10.5314	5	1	1	0	0	1
0	0		0		2063	9	13.4	355	6.209	2.226	13.8	37.8	1.95	7.4	4.6	9.6	3	2.78931	159.479	37.3598	3	1	1	0	1	0
0	0		0		2009	10.9	16.3	290	5.789	3.574	14	12.7	1.04	7.7	5.4	10.3	3.3	1.61975	81.1416	79.8846	2	1	0	0	0	0
0	0		0		3662	8.7	14	185	4.61	3.13	12.2	31.4	1.73	6.6	4.2	9	3.9	1.47284	59.1054	43.1776	3	1	1	0	1	0
0	1	1835	0		1854	3.6	13.3	138	1.754	1.403	14.4	36.9	2.37	6.9	4.5	9.1	4	1.25018	98.3607	29.5111	4	0	1	0	1	0
0	0		0		1278	6.3	14	242	3.133	2.43	12.9	8.3	0.91	7.4	4.5	9.3	3.1	1.2893	99.5885	93.8805	1	1	0	0	0	0
0	0		0		1769	5.9	15.2	252	3.581	1.59	13.3	18.2	0.89	6.6	4.8	9.2	2.3	2.2522	158.491	95.581	1	1	0	0	1	0
0	1	2278	0		2947	17.5	10.7	174	15.598	0.479	13.8	54.1	4.09					32.5637	363.257	15.2575	4	1	0	0	1	1
0	0		0		1493	4.9	6.5	172	2.699	1.21	16.1	47.7	6.62	6.3	4.1	12.8	4.5	2.23058	142.149	8.52391	5	0	0	0	1	1
0	0		0		3332	10.6	15.2	241	5.017	3.896	13.9	15.9	1.18	6.9	4.4	8.7	2.8	1.28773	61.8583	68.5726	2	0	0	0	1	0
1	1	385	0		3632	4.9	12.2	251	2.93	1.59	12.3	35.4	2.46	7.9	4.3	9.5	4.3	1.84277	157.862	21.1937	4	1	0	0	1	0
0	0		0		3531	8.6	15.4	210	3.97	3.22	13.1	31.1	1.75		4.6			1.23292	65.2174	42.5817	3	1	1	0	1	0
0	0		0		2763	8.8	15.3	200	4.025	3.832	14	12.6	1.03	6.8	4.1	9.1	2.9	1.05037	52.1921	80.8232	2	1	1	0	1	0
0	0		0		2371	4.9	14.9	124	2.502	1.996	12.7	20.1	1.41	7.5	4.6	9.4	3.4	1.25351	62.1242	55.2905	3	1	0	0	0	0
1	0		0		1181	5.8	13.1	314	2.827	2.34	13.3	15.9	0.74	7.1	4.6	9.5	4.4	1.20812	134.188	90.5622	1	1	0	0	1	0
0	0		0		1102	4.4	15.7	122	2.367	1.4	12.8	15.1	0.65	7.1	4.7	9.2	3.7	1.69071	87.1429	108.759	1	0	0	0	1	0
0	0		0		1838	9.1	10.3	350	6.583	1.525	13.4	32.3	2.85	5.6	2.9	7.5	3.3	4.31672	229.508	23.6129	4	1	1	0	1	1
0	1	1059	0		2285	9.2	12.1	158	7.158	1.158	13	35.1	3.43	6.4	4.4	9.2	5.2	6.18135	136.442	18.8749	4	1	1	0	1	1
1	0		0		3623	5.6	13.3	178	3.1	1.99	12.2	12.1	0.57	6.8	4.2	9.5	4.2	1.55779	89.4472	103.629	1	0	0	0	0	0
0	1	1521	0		3751	6.8	11.2	249	4.42	1.38	14	40.6	2.3	7.3	4.4	9.2	4.6	3.2029	180.435	30.6004	3	1	1	0	1	1
1	0		0		2884	3.8	11.9	181	2.13	0.932	14.9	28.6	1.73	7.3	4.3	8.4	3.5	2.28541	194.206	32.4377	3	0	0	0	0	1
0	0		0		3688	6.3	15.7	221	3.09	2.31	12.3	24.1	1.09	7.1	4.5	9	2.9	1.33766	95.671	75.4758	2	1	1	0	0	0
0	0		0		1623	7.4	16	119	5.227	1.48	13.5	37.2	7.98	6.6	3.9	8.8	3.3	3.53176	80.4054	5.10889	5	1	0	1	1	0
0	0		0		3555	6.6	14.8	262	3.35	2.53	13.9	17.6	1.22	7.3	4.4	9.6	3.1	1.32411	103.557	65.8639	2	1	1	0	0	0
0	1	1637	0		2968	6.1	8.2	252	3.966	1.372	13.9	66.4	12.11			8.1	5.6	2.89067	183.673	4.1071	5	1	0	0	0	1
0	0		0		2596	10.2	14	251	5.805	3.35	13.5	16.5	1.55	7.4	4.5	9.5	3.6	1.73284	74.9254	49.3112	3	0	0	1	1	0
0	0		0		3331	8	15.6	129	3.897	3.058	12.9	19.4	1.09	7.4	4.5	9.4	3.3	1.27436	42.1844	75.4758	2	1	1	1	1	0
0	0		0		1503	4	11.8	193	2.757	0.72	14.4	12.3	0.83	6.1	3.7	8.3	2.6	3.82917	268.056	98.3625	1	0	0	0	1	1
0	1	1300	0		3182	7	10.8	231	3.343	2.845	14	24.9	1.73	6.6	3.5	9	3.6	1.17504	81.1951	43.1776	3	1	1	0	0	1
0	0		0		2048	5.6	14.1	166	2.714	2.24	12.6	18.5	1.2	7.3	4.9	9	3	1.21161	74.1071	67.1933	2	1	0	0	0	0
0	1	826	0		1154	6.3	10.1	223	3.537	2.03	14.1	46	3.98	7.7	4.4	9.3	4.5	1.74236	109.852	15.7688	4	1	0	0	1	1
0	0		0		2595	7.7	16.6	180	5.086	1.843	13.4	19.6	1.19	7.6	5	9.8	2.9	2.75963	97.6668	67.8766	2	0	0	0	1	0
1	0		0		2335	5.9	11.4	441	3.652	1.65	12.8	43.7	2	7.3	4.1	9.7	4.9	2.21333	267.273	27.2209	4	0	0	0	1	1
0	0		0		1541	7.9	15.9	307	3.869	3.26	13.3	20.1	12.6	7.6	4.7	9.9	3.2	1.18681	94.1718	2.94104	5	1	0	0	1	0
0	1	736	0		3568	9.5	12.8	187	6.66	2.04	13.5	32.5	3.09	6.6	4.1	9.3	3.8	3.26471	91.6667	21.4139	4	1	0	0	1	1
1	0		0		3429	5.1	11.6	199	3.07	1.66	13.1	14.7	0.8	6.4	4.3	9.5	3.9	1.8494	119.88	82.4162	2	0	0	0	1	1
0	0		0		2482	9.9	14.3	198	6.247	2.686	14.4	16.8	0.76	7.6	4.8	10	4.8	2.32576	73.7156	101.99	1	1	0	0	0	0
0	1	992	0		1748	11.2	13	315	7.426	3.022	12.6	26.5	1.91	7	4.3	9.2	3.8	2.45731	104.236	38.3078	3	1	1	0	1	0
0	1	1313	0		3554	5.4	12.3	183	3.32	1.02	13.2	23	6.22	7.4	4.7	10	3.4	3.2549	179.412	9.19102	5	0	0	0	0	1
0	0		0		1307	7.3	15.1	185	4.216	2.44	13.3	15.2	0.93	6.4	4.1	8.9	3.7	1.72787	75.8197	91.4451	1	0	1	0	1	0
0	0		0		1951	8.5	14.7	233	4.894	2.826	12.6	12.6	1.03	7.5	5	9.3	3.3	1.73178	82.4487	80.8232	2	1	1	0	0	0
1	0		0		2455	6.5	12.9	255	4.018	1.971	13.3	11.2	0.52	7.8	5.1	9.1	5.1	2.03856	129.376	106.806	1	0	0	0	1	0
0	0		0		2448	4.4	15.1	148	2.111	1.604	13.3	13.4	1.21	7.5	4.9	9.3	3.7	1.31608	92.2693	66.0569	2	0	1	0	0	0
1	0		0		2968	4.1	13.3	190	1.427	2.062	12.7	8.7	0.65					0.692047	92.1435	98.5514	1	0	1	0	0	0
0	0		0		3192	8.9	14.3	116	5.712	1.619	13.4	17.7	1.57	6.8	4.3	9.1	2.9	3.5281	71.6492	48.2128	3	1	0	0	0	0
0	0		0		2015	7.6	14	246	4.717	2.182	12.6	19.4	1.19	7.1	4.6	9	3.3	2.16178	112.741	67.4014	2	0	0	0	0	0
0	0		0		2721	10.2	9	178	9.089	0.806	14.1	47.4	4.18	6.4	4.1	8.9	4.7	11.2767	220.844	14.7572	5	0	0	0	1	1
1	0		0		2254	6.1	13.2	260	3.764	1.503	13.2	21.7	1.11	8	4.8	9.6	3.8	2.50432	172.987	55.081	3	0	0	0	0	0
0	0		0		1036	6.9	14.7	219	4.293	1.74	13.3	13.1	0.88	7.1	4.8	9.3	3	2.46724	125.862	95.3537	1	0	0	0	0	0
0	0		0		2395	4.9	11.8	196	2.681	1.54	13.2	21.1	1.03	8	4.8	10.2	4.4	1.74091	127.273	80.2574	2	1	0	0	1	1
0	0		0		3660	4.4	13	124	2.43	1.57	13.7	23.7	1	7.8	4.4	9.4	3.8	1.54777	78.9809	83.1774	2	1	0	0	1	0
0	0		0		2129	4.4	8.8	59	3.92	0.13	20.6	18	1.03	3.9	1.3	6.2	1.7	30.1538	453.846	80.2574	2	1	1	0	0	1
0	0		0		3085	6.9	15.7	264	4.344	1.678	13.4	11.6	1.22	7.4	4.7	10.2	3.9	2.5888	157.33	65.4028	2	0	0	0	0	0
0	0		0		2444	7.6	11.8	228	4.985	1.768	13.1	32.3	2	6.1	4.1	9	3.8	2.81957	128.959	35.9799	3	1	1	0	1	1
0	0		0		3457	7.8	15.1	259	4.78	2.04	12.7	19.2	8.61	6.7				2.34314	126.961	4.62784	5	0	0	0	1	0
0	0		0		1260	6.2	10.2	152	3.216	1.64	13.4	66	5.14	6.6	4.2	8.5	4.8	1.96098	92.6829	11.4935	5	0	1	0	1	1
0	0		0		2749	11.7	8.4	192	9.099	1.074	13.5	71.9	1.51	4.6	2.9	8.4	0.9	8.47207	178.771	50.5385	3	1	0	0	1	1
0	1	60	0		1685	7.7	13.8	284	5.101	1.719	16.3	33.9	9.22	8.3	4.7	10.9	6.9	2.96742	165.212	5.67082	5	0	0	0	0	0
1	1	879	0		3718	5.7	10.5	158	3.41	1.67	12.5	53.6	3.24	7.6	4.3	9.9	4.1	2.04192	94.6108	15.0851	4	1	1	0	1	1
0	1	1577	0		2759	7.4	11.2	296	5.079	1.638	12.7	43.4	2.71	6.7	3.7	8.3	4.1	3.10073	180.708	24.9199	4	1	1	0	1	1
0	0		0		2551	7.7	13.6	228	3.665	2.931	13.3	39.6	2.25	7.5	4.9	9.9	3	1.25043	77.7892	31.2045	3	0	0	0	0	0
0	1	1169	0		3772	6.7	9.2	218	4.19	1.68	12.9	81.3	7.47	6.9	4.1	8.7	6.6	2.49405	129.762	7.3141	5	1	1	0	1	1
0	0		0		1133	10.1	13.2	356	5.849	2.94	14	21.3	2.77					1.98946	121.088	24.2688	4	1	1	0	1	0
0	0		0		1931	5.2	10.5	312	2.545	1.888	14.7	23.2	1.76	8	5.1	9.3	3.5	1.34799	165.254	41.9934	3	1	0	0	0	1
0	0		0		3646	7.6	14.4	173	4.32	2.36	13.1	15.2	1.46	6.9	4	9.2	2.3	1.83051	73.3051	52.6384	3	0	1	0	0	0
0	0		0		930	5.5	15.1	276	3.526	1.2	13.4	14.1	1.06	7.8	4.7	10	4.5	2.93833	230	77.5194	2	0	0	0	1	0
0	1	661	1	667	2058	6.7	8.1	167	4.203	2.074	13.9	33.5	1.71	6	3.3	8.9	4.2	2.02652	80.5207	43.4824	3	0	0	0	1	1
0	0		0		1082	5.2	14.7	215	3.374	1.32	13.3	22.1	1.42	7.8	5.1	9.8	4	2.55606	162.879	54.4363	3	0	1	0	0	0
0	0		0		1557	6.6	12.2	375	3.502	2.14	13.6	25.3	1.36	7	4.6	9.9	3.6	1.63645	175.234	57.3531	3	1	1	0	0	1
1	0		0		3701	8.7	12.6	179	6.23	2.03	13.4	28.2	1.17	7.4	4.8	9.7	3.9	3.06897	88.1773	51.6846	3	1	0	0	1	0
1	0		0		1642	10	12.2	333	6.499	2.52	13.3	19	0.99	7.5	4.7	9.8	3.4	2.57897	132.143	63.2521	2	1	1	0	0	0
0	0		0		1629	7.9	12.2	214	5.281	1.66	13	18.9	6.3	7.8	5.2	9.9	4.4	3.18133	128.916	6.75142	5	1	1	0	1	1
0	0		0		3764	8.8	13.6	208	5.39	2.63	13.1	40	1.61			8.9	4.7	2.04943	79.0875	46.7685	3	1	1	1	1	0
0	1	172	0		974	7.7	11.4	193	5.43	1.69	13.4	39.2	3.04	6.7	3.8	8.8	4	3.21302	114.201	21.6876	4	1	1	0	1	1
0	0		0		1688	4.5	13	229	2.76	1.329	13.5	15.2	0.97	7.2	4.7	9.5	3.7	2.07675	172.31	86.2975	2	0	0	0	0	0
0	0		0		1987	5.2	13.5	213	2.305	2.218	14	18.8	0.83	7	4.3	9.1	2.6	1.03922	96.0325	96.9903	1	0	0	0	1	0
0	0		0		1770	7.7	12.8	130	5.576	0.637	15.7	61.7	6.41	6.8	4.5	9.7	11.7	8.75353	204.082	8.73903	5	1	1	0	0	1
1	0		0		1079	4.5	13.3	289	2.062	1.95	13.7	10.5	0.45	6.3	3.9	9.1	3.4	1.05744	148.205	110.447	1	1	0	0	1	0
1	0		0		3204	5.7	10.3	166	4.628	0.75	13.4	35.4	1.63	6	3.2	6.4	5.5	6.17067	221.333	34.3726	3	0	0	0	0	1
0	0		0		2036	9.2	11.6	393	5.843	2.188	16.4	20.5	1.5	6.9	4.2	9.1	4.1	2.67048	179.616	50.5895	3	1	0	0	1	1
0	0		0		3809	5.9	16.2	217	3.06	1.98	13.3	8.3	1.13	7.6	4.4	9.9	2.5	1.54545	109.596	71.2497	2	0	0	0	0	0
0	0		0		1516	35.6	11.8	272	27.7	3.29	13.3	19.8	1.35	6.6	4	8.3	2.7	8.41945	82.6748	57.4621	3	1	0	0	0	1
0	1	1167	0		2118	6.3	12.4	122	4.342	1.169	14.6	51.8	2.4	6.7	4.4	8.7	3.3	3.71429	104.363	28.6602	4	1	0	0	0	1
0	0		0		3161	8.6	15.2	234	4.943	2.727	14.5	18.5	0.96	7.3	4.6	10.1	4.3	1.81261	85.8086	86.7738	2	0	0	0	1	0
1	0		0		1853	7.9	10.1	392	3.606	1.752	14.4	40.8	1.76	7.5	4.6	9.9	4.4	2.05822	223.744	31.3272	3	1	0	0	0	1
1	0		0		1034	10	9	174	8.005	1.18	12.7	36.8	1.66					6.7839	147.458	33.623	3	1	0	0	1	1
0	1	241	0		3767	5.5	11.2	201	3.67	1.12	13.3	48.9	3.4	5.7	3.1	8.5	5.3	3.27679	179.464	18.8103	4	1	1	0	1	1
0	0		0		3690	5	15.5	148	2.57	1.84	13.3	22.4	0.84	7.2	4.6	8.8	3.3	1.39674	80.4348	96.514	1	1	0	0	0	0
0	0		0		1292	7.7	14.1	286	5.001	1.59	13.3	32.7	1.53	6.9	4.1	9.3	3.7	3.14528	179.874	49.3927	3	1	1	0	1	0
0	0		0		1061	7.9	14.2	270	4.555	2.3	12.9	15.6	0.89	7.1	4.3	9.7	3.4	1.98043	117.391	94.2475	1	0	0	0	0	0
1	1	341	0		1933	5.9	11.7	260	4.196	1.241	14.4	53.8	3.58	6.7	3.8	8.1	5.6	3.38114	209.508	13.2771	5	1	1	0	1	1
0	0		1	636	1399	9.4	12	338	7.401	1.2	15.4	19.8	0.78	8.3	3.8	9.3	3	6.1675	281.667	99.4989	1	1	1	0	1	1
1	1	1023	1	1700	3748	7.8	9.6	280	6.08	1.39	13.2	33.2	1.66	6	3.6	8.8	4.5	4.3741	201.439	33.623	3	1	1	0	0	1
1	0		0		2386	4.7	13.5	220	2.79	1.31	13.3	12.3	0.81	7.5	4.7	9.3	3.2	2.12977	167.939	80.055	2	0	1	0	0	0
0	0		0		3270	5.5	14.4	211	3.247	1.542	12.4	18	1.06	6.8	4.2	9.2	3.6	2.10571	136.835	76.9768	2	1	1	0	1	0
1	0		0		3589	5.2	13.9	183	2.85	2	12.9	12.9	1.12	7	4.6	10	3.5	1.425	91.5	54.1056	3	0	1	0	0	0
1	0		0		2502	5.4	12.8	282	2.543	1.695	12.8	9	0.53	7.5	4.8	9.6	3.1	1.50029	166.372	104.658	1	0	0	0	0	0
1	1	3374	0		3703	5.3	12.2	218	2.33	2.27	12.8	25.3	1.69	7.1	4.3	9.4	3.2	1.02643	96.0352	32.9027	3	1	1	0	1	0
0	0		0		3010	6.9	13.8	297	3.738	2.159	13.3	11.8	0.79	7.3	4.6	9.3	3.7	1.73136	137.564	98.9793	1	0	0	0	0	0
0	0		0		1352	4.3	8.4	250	2.341	1.42	13	64.3	1.95	6.3	4.1	8.7	3.6	1.64859	176.056	36.8386	3	1	1	0	0	1
1	0		0		2002	9.6	11.7	224	4.76	3.676	13.7	19.3	0.81	8.1	4.7	9.3	2.9	1.29489	60.9358	80.055	2	1	1	0	0	1
0	0		0		3445	2.7	9.2	206	1.23	1.14	15	17.9	1.43	6.1	3.8	8.3	2.7	1.07895	180.702	53.5986	3	1	0	0	1	1
0	0		0		1422	6.7	14.1	190	4.824	1.1	13.8	45.3	1.82			9.8	3.9	4.38545	172.727	40.0432	3	1	0	0	1	0
0	1	1089	0		2062	11.9	12.4	370	8.09	2.543	12.5	39.4	2.64	7.6	4.4	9.6	4.6	3.18128	145.497	25.5409	4	1	1	0	1	1
1	0		0		3176	8.4	13.2	198	6.604	0.82	13.2	14.4	1.15	7	4.2	9.3	2.8	8.05366	241.463	52.4038	3	0	0	0	1	0
1	1	468	1	469	2869	8.4	11.6	145	5.258	2.372	13.8	39.6	4.05	7.7	4.6	9.1	5.2	2.21669	61.1298	11.4376	5	1	0	0	1	1
1	1	1506	0		2415	7.7	11.3	264	3.675	3.435	11.9	34.5	1.49	6.9	4	8.9	4.2	1.06987	76.8559	38.3146	3	1	1	1	0	1
0	0		0		3101	6.8	14.9	233	3.924	1.995	13.2	16.2	0.89	7.1	4.7	9.6	3.3	1.96692	116.792	94.2475	1	0	0	0	1	0
0	1	955	0		3746	7.8	12	157	4.24	2.32	12.4	31.8	3.7			8.6	3.6	1.82759	67.6724	16.9824	4	1	1	0	0	1
0	0		0		3709	5.9	13.2	172	3.93	1.34	13.3	31.1	1.62	6.9	4.4	9	3.3	2.93284	128.358	46.0947	3	1	1	0	1	0
0	0		0		2752	8.2	16.5	256	4.689	2.717	13.3	13.5	1.25	7.6	4.6	9.7	3.3	1.7258	94.2216	63.0653	2	1	1	0	1	0
0	0		1	381	2329	12.6	11.4	330	9.112	2.052	13.3	27.7	3.05	5.8	3.1	8.1	3.3	4.44055	160.819	21.4504	4	1	1	0	0	1
1	1	3258	0		3487	7.2	14.6	320	3.74	2.88	12.4	10.8	0.56	7.2	4.3	9.6	3.7	1.29861	111.111	102.78	1	1	1	0	1	0
1	0		0		2775	7	15	227	3.684	2.691	13.1	13	0.71	7.4	4.7	9.4	3.5	1.36901	84.3553	93.8805	1	0	0	0	0	0
1	0		0		3792	5.7	12.8	191	3.51	1.62	12.4	11.1	0.92	6.7	4	8.1	3.5	2.16667	117.901	68.6321	2	0	1	0	1	0
0	1	1761	0		3361	8	10.8	254	5.011	1.864	14.3	23.9	1.8	6.8	4.3	9.2	3.4	2.6883	136.266	40.5817	3	1	0	0	1	1
1	0		0		3366	5.4	9.4	214	3.967	0.911	14.3	26.4	1.47					4.35456	234.907	38.9458	3	1	0	0	0	1
0	0		0		1980	7.2	15.8	216	3.334	3.023	13.6	23.4	1.18	7.6	4.8	9.9	3.8	1.10288	71.4522	67.616	2	1	1	0	0	0
1	1	2637	0		3721	9.8	11.6	220	6.55	2.09	13	40.6	1.52			9.7	4.2	3.13397	105.263	37.4023	3	0	1	0	1	1
1	0		0		1686	7.3	13.2	226	4.552	2.098	13.8	21.9	0.84	7.1	4.8	9.6	3.6	2.16969	107.722	76.6114	2	0	0	0	1	0
0	0		0		3706	6.8	15.3	192	3.43	2.69	13.1	12.2	1.08	6.7	4.3	9.3	3.1	1.27509	71.3755	75.2567	2	0	0	0	0	0
0	0		0		2946	7.5	12.8	281	3.1	3.526	13	13.5	0.87	7.3	4.5			0.879183	79.6937	95.132	1	1	0	0	1	1
0	0		0		2986	6.5	13.4	184	3.516	2.391	13	28.1	2.01	7.7	4.7	9.3	2.8	1.47051	76.9552	35.5133	3	0	0	0	1	0
0	0		0		1807	5.8	15	248	2.853	2.168	13.7	13	0.89	7.5	4.9	9.7	4	1.31596	114.391	94.2475	1	0	0	0	1	0
1	0		0		1839	7	13.1	197	4.086	2.438	12.3	19	0.72	7	4.6	9.4	4.4	1.67596	80.8039	92.3064	1	0	0	0	1	0
0	0		0		1401	9.8	15.5	277	4.888	3.83	13.5	14	0.77	7	4.5	9.7	4.4	1.27624	72.3238	100.028	1	0	1	0	1	0
0	0		0		1127	16.3	7.4	219	15.273	0.46	14	46	3.05	6	3.3	7.8	3.3	33.2022	476.087	21.3003	4	0	1	0	0	1
0	0		0		2482	7.4	15.1	234	3.2	3.111	13.3	21.5	1.54	7.4	4.9	10.2	3.1	1.02861	75.217	48.6622	3	0	1	0	0	0
0	0		0		3497	6.1	13.6	224	3.61	1.96	12.3	12.5	1.34	7.8	5	9.6	3.3	1.84184	114.286	57.575	3	1	0	0	1	0
0	1	2017	0		2086	8.7	11.1	242	6.63	1.283	14.8	34.9	1.81	6.3	3.7	8.6	4	5.16758	188.62	40.0286	3	1	1	1	0	1
1	0		0		2534	4	13.1	162	2.143	1.335	14.6	10.9	0.62	7.5	4.6	9.3	4.2	1.60524	121.348	98.699	1	1	0	0	0	0
1	0		0		1849	7.8	13.7	207	5.122	1.986	12.4	13.5	0.71	6.9	4.9	9.2	3.2	2.57905	104.23	93.2234	1	0	0	0	1	0
0	1	1449	1	3071	3786	10.1	13.2	281	6.3	2.87	12.2	21	1.96	6.2	4.4	9.3	2.7	2.19512	97.9094	36.3552	3	1	1	0	0	0
1	0		1	2604	3029	4.7	9.1	224	1.741	2.635	20.8	17.7	1.77			8.5	3.3	0.660721	85.0095	30.8956	3	0	1	0	0	1
0	0		0		1910	4.5	12.4	205	2.178	1.734	16	20.5	1.03	7.6	4.5	9	3.5	1.25606	118.224	79.1378	2	0	1	0	1	1
1	0		0		2020	4.5	12.7	219	2.582	1.229	12.6	35.4	1.75	7.4	4.3	9.7	4.3	2.1009	178.194	31.323	3	1	1	0	1	0
0	1	818	0		1790	7	11.2	293	4.197	1.789	13	57.2	2.13	7.2	4.6	9.4	5.2	2.346	163.779	32.8771	3	1	1	0	1	1
0	1	995	0		1054	8.6	12.9	268	5.731	1.6	13.8	27.9	1.94	7.2	4.3	9.5	3.3	3.58188	167.5	36.8088	3	1	0	0	1	1
0	1	2105	0		3665	9.3	12.7	214	5.72	2.39	13.1	17.1	1.52	7.1	4.2	9.4	3.6	2.39331	89.5397	49.4373	3	0	0	0	1	1
1	0		0		3682	6.8	14.9	247	2.25	3.35	13.3	19.7	0.65	7.5	4.5	10.1	4.1	0.671642	73.7313	97.1765	1	1	1	0	0	0
1	1	779	0		2288	5.1	11.3	163	3.617	1.105	13.2	48.9	2.71	5.3	3.5	8.1	4.6	3.2733	147.511	18.4602	4	0	1	0	1	1
0	0		0		3758	8	16.2	197	4.58	2.7	12.5	20.4	1.07	7.3	4.6	9.3	3.6	1.6963	72.963	75.5751	2	1	1	0	0	0
1	0		0		2114	10.6	14.6	336	5.281	4.374	13.6	15.7	0.75	7.1	4.7	9.9	4.2	1.20736	76.8176	87.2463	2	1	0	0	1	0
1	0		0		1442	6.5	10.2	288	3.197	1.74	14.2	21.8	1.54	6.2	3.9	9.1	5.3	1.83736	165.517	36.5581	3	0	0	0	0	1
0	0		0		978	10.9	13.5	300	5.529	4.22	14.6	39.2	2.87	7.7	4.5	9.9	4.1	1.31019	71.09	22.9258	4	0	1	0	1	0
1	0		0		1307	7.3	11.9	181	4.444	2.11	13.5	23.7	0.83	6.8	3.8	9.7	3.7	2.10616	85.782	77.1846	2	1	0	0	1	1
1	1	1535	0		3353	5.1	13.7	118	2.998	1.521	13.2	29.7	5.44	7.6	4.6	9.7	1	1.97107	77.5805	7.94981	5	0	0	0	0	0
1	1	918	0		1980	9.6	10.9	300	6.731	1.874	12.5	32.4	2.31	7.1	4.2	9.4	4.5	3.59178	160.085	22.3918	4	1	1	0	1	1
0	0		0		3344	5	9.5	209	2.859	1.729	16.9	36	1.53	7.6	3.8	9.3	3.2	1.65356	120.879	49.047	3	1	1	0	0	1
0	1	315	0		3585	6.9	10.7	206	3.71	2.16	12.4	44.8	3.06	6.7	4.4	9.3	4.9	1.71759	95.3704	21.2162	4	0	0	0	0	1
0	0		0		1790	7.6	10.7	313	4.532	2.381	16.5	33	1.16	7.3	4.8	9.3	2.8	1.9034	131.457	68.5448	2	1	1	0	0	1
0	0		0		2794	5.9	13.3	186	4.087	1.242	14.2	17	1.28	7.7	5.2	9.9	3.7	3.29066	149.758	60.8537	2	0	0	0	0	0
0	0		0		1450	10.2	13.1	283	6.754	2.31	13.9	28.1	0.86	7.4	4.6	9.3	3.5	2.92381	122.511	94.916	1	1	1	0	1	0
1	0		0		2141	6	13.2	237	2.239	3.259	12.1	19.5	0.55	8.2	4.5	9.7	3.6	0.687021	72.7217	102.667	1	1	1	0	0	0
1	0		0		3749	5.7	10.8	210	2.45	2.72	12.7	25.9	1.2	7.2	4.5	9.2	4.3	0.900735	77.2059	49.4272	3	0	0	0	0	1
0	0		0		3784	7.7	15.7	217	3.81	3.12	13.1	15.6	0.85	7.8	4.5	9.9	3	1.22115	69.5513	95.3734	1	1	1	0	0	0
0	0		0		2611	4.3	14.3	223	2.552	1.334	14.4	13.6	1.29			9.7	2.6	1.91304	167.166	60.2839	2	1	0	0	0	0
0	0		0		2485	11.6	10.5	269	9.66	1.313	19.3	24.2	1.42			9.5	2.9	7.3572	204.874	53.6769	3	1	1	0	1	1
0	0		0		1952	6.7	14.4	239	3.513	2.624	13.6	26.3	1.21	6.9	4.2	9	3.1	1.3388	91.0823	65.1353	2	0	0	0	0	0
0	0		0		2164	6.4	12.4	347	3.629	1.984	14.2	20	1.48	7.8	5.1	9.6	2.7	1.82913	174.899	51.0573	3	1	1	0	0	1
0	0		0		2132	14.7	8.9	774	10.485	2.535	14.2	10.8	1.11	6.7	3.1	8.4	3.8	4.13609	305.325	72.295	2	1	0	0	0	1
1	0		0		2441	9.7	11.5	323	6.211	2.559	14.1	21.7	1.4	7.2	4.8	10	4.6	2.42712	126.221	41.023	3	1	1	0	0	1
0	0		0		2707	4.3	14.2	220	2.486	1.385	13.3	13.6	0.84	6.5	4.5	9.3	3.2	1.79495	158.845	95.8384	1	1	1	0	0	0
0	0		0		1602	6.4	15.6	192	3.261	2.46	13.9	15.5	5.9	8.3	4.4	9.4	3.9	1.32561	78.0488	7.20669	5	0	0	0	0	0
1	0		0		1161	6	12	276	3.543	2.04	13.3	12.4	0.53	6.8	4.5	9.3	4.1	1.73676	135.294	103.926	1	1	0	0	0	0
1	0		0		1952	6.5	11.3	336	4.36	1.7	11.7	13.1	0.64	7.2	4.4	8.9	3.6	2.56471	197.647	97.6735	1	0	0	0	1	1
0	0		0		2066	6.7	14.2	231	4.251	1.821	13.7	14.5	1.24	7	4.7	9.6	3.6	2.33443	126.853	63.2349	2	0	0	0	0	0
0	1	369	0		971	11	12.3	256	7.012	2.67	13	39	3.43	6.7	3.7	8.9	4.1	2.62622	95.8801	18.4813	4	1	1	0	1	1
1	0		0		3142	4.3	11.5	196	1.985	1.785	13.3	8.1	0.48	6.1	3.2	8.5	3.7	1.11204	109.804	107.37	1	0	1	0	1	1
1	1	693	0		2150	7.4	8.6	213	5.215	1.223	12.7	43.1	3.07	5.8	3.1	8	4	4.2641	174.162	15.8762	4	1	1	0	1	1
0	0		0		1280	7.8	10.5	263	4.264	2.69	13.1	33.9	1.51	7.4	4.3	9.1	4.1	1.58513	97.7695	49.8334	3	1	1	0	1	1
0	0		0		1540	4.7	12.9	201	2.934	1.24	13.3	20.1	1.18	7.5	4.6	9.9	3.1	2.36613	162.097	67.1427	2	1	0	0	1	1
0	0		0		2659	9.8	15.1	211	6.206	2.621	12.8	17.2	1.41	7.2	4.9	9.8	3.7	2.3678	80.5036	54.1375	3	1	1	0	0	0
0	0		0		1078	11	10.8	266	7.083	1.89	14.1	32.1	1.62	7	4.3	10	4	3.74762	140.741	45.772	3	0	1	0	0	1
0	1	968	1	1552	3625	9.4	12.5	118	5.96	2.26	13.4	39.2	10.18	7.4	4.6	9.4	5.2	2.63717	52.2124	4.96063	5	1	0	0	0	1
0	0		0		1891	6.9	17.9	209	4.035	2.206	14.5	15.3	0.95			10.4	3.7	1.8291	94.7416	87.2642	2	0	0	0	1	0
0	0		0		1278	5.8	17.3	238	3.188	1.82	13	16.9	0.99					1.75165	130.769	83.0197	2	1	0	0	1	0
1	0		0		3753	4.2	14	240	2.27	1.66	12	17.9	0.54	7	4.3	9	3.5	1.36747	144.578	103.289	1	0	0	0	0	0
0	0		0		3109	4.8	13.4	174	2.723	1.478	13.1	18	1.37	6.7				1.84235	117.727	56.0543	3	0	1	0	0	0
0	0		0		2309	8.1	14.9	203	5.294	2.175	13.2	24.6	1.35	7	4.4	9.9	3.2	2.43402	93.3333	57.0598	3	1	1	0	1	0
0	0		0		1610	8.5	15.7	185	5.529	2.12	13.1	84.2	5.09	8.1	5.1	10	4.6	2.60802	87.2642	8.61538	5	1	1	0	1	0
0	0		0		1744	5.3	14.6	149	3.185	1.318	12.8	15.3	1.09	7.2	4.6	9.3	3.1	2.41654	113.05	73.9019	2	0	0	0	0	0
0	1	2922	0		3192	7	13.9	228	2.805	3.059	13.1	41.8	1.7	7.2	4.1	8.8	3.7	0.916966	74.5342	43.1809	3	1	1	0	1	0
1	0		0		1912	5.6	10.3	283	4.28	0.813	14.2	18.4	1.39	7.5	4.8	9.8	2.8	5.26445	348.093	41.3801	3	0	0	0	0	1
1	0		0		1783	7.8	11.1	178	5.702	1.434	13.5	44	2.51	7.5	3.9	9.3	4.5	3.97629	124.128	20.2531	4	1	0	0	1	1
0	0		0		3345	6.4	13.7	202	3.297	2.476	14.2	29.3	1.34	6.9	4.4	9.5	2.8	1.33158	81.5832	57.575	3	1	1	0	0	0
0	0		0		1650	10.5	15	330	6.006	3.38	13.1	30	6.8	7.7	4.5	9.3	3.2	1.77692	97.6331	6.07006	5	1	1	0	1	0
0	1	931	0		3751	3.9	11.9	130	2.5	1.13	14.4	24.6	2.13			8.8	2.2	2.21239	115.044	32.6469	3	1	1	0	1	1
0	1	783	0		2591	6	16.3	170	3.859	1.424	13.8	47.7	2.39	7.6	5.5	10.5	3.6	2.70997	119.382	28.4034	4	1	1	0	1	0
0	0		0		1021	5.1	14.6	168	2.576	2.13	12.9	13.2	1.09	7.5	4.6	9.6	3.6	1.20939	78.8732	73.3845	2	0	1	0	1	0
0	0		0		2857	6.7	10.7	273	3.667	1.993	14.4	22	1.34	6.9	4.3	8.7	3.3	1.83994	136.979	57.172	3	1	0	0	0	1
1	1	1246	0		2401	7.1	11.1	240	4.527	1.909	12.2	17.5	1.34	7	3.8	8.9	4.4	2.3714	125.72	42.9512	3	1	1	0	1	1
1	1	1169	0		2995	6.6	10.1	272	3.753	1.954	13.8	43.7	6	7.1	3.9	8.9	4.6	1.92068	139.202	9.33401	5	1	0	0	1	1
0	0		0		2972	6.8	14.7	250	3.672	2.125	13.4	18.3	1.3	7.4	4.6	9.6	3.7	1.728	117.647	59.3056	3	0	0	0	0	0
0	0		0		1056	8.1	13.4	168	5.197	1.95	13.5	32.1	1.76	7.1	4.8	9.9	4.1	2.66513	86.1538	41.1177	3	0	0	0	0	0
0	0		0		938	5.2	15.1	193	2.373	2.05	13.1	12.9	0.88	8.1	4.4	9.5	4.6	1.15756	94.1463	93.3653	1	0	0	0	0	0
0	0		0		1702	6.7	11.5	305	3.988	1.5	14.8	41.2	2.63	5.9	3.1	8.3	4.7	2.65867	203.333	25.3004	4	1	1	0	1	1
0	0		0		1982	4.3	14.7	189	2.09	1.708	13.5	14.4	1.17	7.3	4.7	9.1	4.3	1.22365	110.656	67.3622	2	0	0	0	0	0
0	0		0		1972	7.4	14	219	5.368	1.28	14.3	22.4	1.37	7.4	4.6	9.7	4.2	4.19375	171.094	55.6619	3	1	0	0	0	0
0	0		0		2071	8	16.1	274	3.833	3.437	13	16.5	0.9	7.9	4.9	9.7	2.9	1.11522	79.7207	92.5069	1	0	0	0	1	0
0	1	335	0		1446	11.7	9	308	6.69	3.88	14.1	71.3	7.18	6.6	3.8	7.4	5.1	1.72423	79.3814	7.51275	5	1	1	0	1	1
1	0		0		2695	7.5	9.3	285	7.854	1.066	19.5	97.9	7.77					7.36773	267.355	5.13011	5	0	0	0	0	1
0	0		0		2581	7.5	16.1	292	4.471	2.231	12.5	14.1	1.01	7.4	4.8	9.8	3.8	2.00403	130.883	80.469	2	0	0	0	1	0
0	0		0		3737	8.3	14.3	214	4.44	2.78	13.9	18.5	1.11	7.6	4.5	9.2	3.1	1.59712	76.9784	71.789	2	1	1	0	0	0
1	0		0		3786	4.5	12.8	189	2.06	1.76	12.4	15.2	0.78	7.1	4.6	9.3	3.4	1.17045	107.386	82.6234	2	1	0	0	0	0
0	0		0		3375	8.7	11.5	459	4.94	2.657	13.6	27.9	1.82	6.7	4.1	9.2	4.4	1.85924	172.751	39.4845	3	1	0	0	1	1
0	0		0		2027	7.6	13.9	227	5.914	0.869	13.9	19.4	2.02	8.2	5.1	9.8	3	6.80552	261.22	34.8083	3	1	0	0	1	0
0	0		0		2413	6.7	14.7	559	4.159	1.778	13.4	23.7	1.66	8.2	4.8	10.3	3.5	2.33915	314.398	44.1309	3	1	0	0	1	0
1	0		0		3169	9.8	12.7	135	7.484	1.585	13.1	33.9	13.3	6.5	3.8	8.9	2.8	4.72177	85.1735	3.56547	5	0	0	0	1	0
0	0		0		2134	4.3	10.6	183	2.801	0.91	13.2	19.4	1.19	7.3	4.6	9.6	3.2	3.07802	201.099	65.9959	2	1	1	0	0	1
1	0		0		2223	5	13.6	175	3.417	1.023	12.2	18.8	1.19	7.2	4.4	9.3	2.9	3.34018	171.065	49.5803	3	0	1	0	1	0
0	1	973	0		1567	8.4	14.2	308	5.14	2.25	13.7	16.6	7.41	7	3.9	9.1	3.4	2.28444	136.889	5.43294	5	1	1	0	1	0
0	0		0		2549	6.6	11.4	274	4.443	1.482	13.5	26.3	1.1	8.2	4.3	9.1	4	2.99798	184.885	72.5787	2	1	1	0	0	1
1	0		0		2112	7.3	14.9	240	3.296	3.274	12.8	20.5	1.03	7	4.3	9.6	4	1.00672	73.3048	59.0371	3	0	1	0	1	0
0	0		0		1238	11.1	14.4	319	8.518	1.68	13.4	22.4	1.39	6.9	4.5	10.1	4.1	5.07024	189.881	54.6951	3	0	1	0	0	0
0	0		0		1417	6.9	13.5	177	4.467	1.8	13.7	17.5	0.75	6.8	4.1			2.48167	98.3333	99.7051	1	1	0	0	1	0
0	0		0		1069	5.6	14.5	239	2.793	2.12	12.8	17.6	0.99	7	4.4			1.31745	112.736	82.4385	2	0	1	0	1	0
0	0		0		3555	6.6	17.7	195	3.31	2.53	12.2	15.7	0.95	7	4.5	9.5	3.2	1.3083	77.0751	86.6534	2	0	0	0	1	0
1	0		0		1977	4.6	12.5	188	2.038	1.958	13.5	14.9	0.74	7.1	4.4	8.1	3.9	1.04086	96.0163	88.053	2	0	0	0	0	0
0	0		0		3599	7.2	15	273	3.67	2.56	12.9	19.6	1.01	7.5	4.5	9.1	2.7	1.43359	106.641	80.469	2	0	1	0	1	0
1	0		0		2052	8.9	14.1	278	3.955	3.943	13.2	15.8	4.79	8.4	5	9.8	3.7	1.00304	70.5047	12.2554	5	0	0	0	1	0
1	0		0		2597	7.3	8	159	4.98	1.558	13	37.8	2.44	6.5	3.9	8.9	4.9	3.19641	102.054	20.8109	4	1	1	0	1	1
0	0		0		900	11.6	14.7	231	7.599	3.03	12.6	20.8	1.32	7.9	5	9.6	3.7	2.50792	76.2376	58.221	3	0	0	0	0	0
0	0		0		3429	5.5	12.1	250	3.03	2	13.6	18.8	1.28	7.3	4.8	9.5	4.4	1.515	125	60.4277	2	1	0	0	1	1
1	0		0		2461	4.4	11.9	146	1.87	2.207	13	13.7	0.91	7.4	5	9.6	3.8	0.847304	66.1531	68.5748	2	0	0	0	0	1
1	0		0		2199	6.9	11.3	285	2.984	3.285	13.9	14.6	0.68	7.5	4.5	9.3	3.1	0.908371	86.758	95.0744	1	0	1	0	0	1
0	1	106	0		3498	8.1	12.1	211	5.26	2.17	13.7	34.5	2.83	6.2	3.3	8.1	3.5	2.42396	97.235	23.1549	4	1	1	1	0	1
0	0		0		2993	8.8	15.1	211	6.324	1.563	13.7	26.4	1.37	7.5	4.7	9.4	3	4.04607	134.997	55.6619	3	1	1	0	0	0
1	0		0		3043	6.5	12.9	202	3.7	2.006	12.9	22.1	1.12	7.2	4.7	9.4	3	1.84447	100.698	53.3508	3	1	1	0	0	0
1	0		1	1091	3106	7.1	12	271	4.492	1.861	12.3	38.2	1.57	7.6	4.2	9.9	4.7	2.41376	145.621	35.4652	3	1	1	0	1	0
0	0		0		3076	5.7	15.5	149	2.656	2.095	13.2	17.4	1.26	7.4	4.5	9.4	3.1	1.26778	71.1217	61.5893	2	0	0	0	1	0
1	0		0		1980	5.2	14.3	204	2.879	1.931	13	13.1	0.6					1.49094	105.645	99.0712	1	0	0	0	0	0
1	0		1	3303	3667	5.2	10.2	164	2.91	1.79	13.8	23.8	1.32	7.7	4.7	9.4	3.5	1.6257	91.6201	43.7393	3	1	1	1	0	1
0	0		0		941	2.8	11.3	152	1.293	0.86	16.2	19.4	1	6.9	4.8	9.9	2.8	1.50349	176.744	81.4429	2	0	0	0	0	1
1	0		0		3685	7.3	12	275	4.55	1.13	12.9	29.8	1.42	6.6	4	8.9	3.8	4.02655	243.363	40.0432	3	0	1	0	1	0
1	0		0		3357	10.6	11.9	290	7.745	2.114	12.6	22.6	0.59	7.3	4.5	9.5	3.3	3.66367	137.181	99.6205	1	1	0	0	0	1
0	0		0		2034	7.5	15.1	188	3.236	3.665	13.2	18.5	1.01	7.1	4.5	9.2	3.1	0.882947	51.296	80.469	2	1	0	0	0	0
0	0		0		3282	6.6	14.4	225	4.487	1.516	12.5	17.5	0.75	7.2	4.6	9.4	3.2	2.95976	148.417	99.7051	1	0	1	0	1	0
1	1	1393	0		1758	9.9	11.3	264	6.817	2.159	15.4	34.6	1.72	7.3	4.7	9.1	3.7	3.15748	122.279	31.7608	3	1	1	0	1	1
0	0		0		2794	8	16.4	212	4.517	2.953	13	18.9	0.97					1.52963	71.7914	84.498	2	0	0	0	0	0
1	0		0		2525	6	13.8	281	3.046	2.401	13.9	15.8	0.96	7.9	4.8	10.1	3.5	1.26864	117.035	64.2805	2	0	0	0	0	0
1	0		0		2038	5	7.7	117	3.307	0.904	13.7	60.8	5.9	6.2	3.7	8.7	5.4	3.65819	129.425	7.15625	5	0	1	0	1	1
0	1	818	1	2853	3752	10.2	11.5	187	7.34	1.56	13.2	35.5	3.93	7.1	4.2	9.9	4	4.70513	119.872	15.568	4	1	1	0	0	1
1	0		0		3587	6.8	12	212	3.27	2.12	12.5	32.9	1.88	6.9	4.2	9.4	3.9	1.54245	100	28.5226	4	1	1	0	1	0
0	1	649	0		2649	11.6	12	278	8.609	1.835	15.3	25.8	4.48	4.9				4.69155	151.499	9.98275	5	1	1	1	1	1
0	1	1357	0		3778	10.6	12.5	315	6.86	2.75	15.5	30.1	1.83	6.5	3.8	9	4.7	2.49455	114.545	39.2238	3	1	1	0	1	1
0	0		0		3338	5.6	12.4	202	3.251	1.701	13.3	22.2	1.46	7.2	4.7	9.4	3.6	1.91123	118.754	51.5407	3	1	1	1	1	1
1	0		0		991	12.8	11.7	282	8.302	3.72	13	26.9	1.09	7.3	4.4	9.6	3.8	2.23172	75.8065	55.1311	3	1	0	0	0	1
0	0		0		1980	4.4	9.9	330	2.196	1.465	14	25.8	1.32	8.2	4.8	10	3.4	1.49898	225.256	58.221	3	1	1	0	1	1
0	1	3282	1	3475	3695	7.5	12.9	189	3.95	2.56	13	23.6	2.05	7.4	4.1	9.1	3.1	1.54297	73.8281	34.1934	3	0	1	0	0	1
1	0		0		2569	4	13.7	201	2.222	1.449	14.2	17	0.75	6.5	4.6	9.3	3.8	1.53347	138.716	86.6356	2	0	0	0	0	0
0	0		0		1790	6.3	16.4	264	2.839	2.447	14	12.3	0.9	7.3	4.6	9.7	3.2	1.1602	107.887	91.8593	1	0	0	0	0	0
1	0		0		3612	10.1	12.1	297	7.72	2.04	13	18.5	0.66	7.4	4.7	9.4	2.7	3.78431	145.588	95.3407	1	0	0	0	0	0
1	0		0		1845	4.2	12.9	269	1.65	2.138	13.5	13.5	0.69	7.4	4.6			0.771749	125.819	93.9565	1	0	0	0	0	0
1	0		0		1701	5.8	11.5	122	4.409	0.897	13.4	12.9	0.84	6.8	4.6	9.7	2.7	4.91527	136.009	75.0138	2	0	0	0	1	1
0	1	42	0		1771	7.6	9.8	264	5.213	1.568	14.7	65	5.94	6.8	4.1	8.3	3.8	3.32462	168.367	9.38198	5	1	1	0	1	1
1	1	3439	0		3485	8.2	12.9	277	4.28	3.03	13.4	15.2	1.07	7.1	4	9.5	4.2	1.41254	91.4191	55.9847	3	1	1	0	1	0
1	1	1617	0		2744	12.4	12.1	203	9.537	1.324	16.6	14.7	1.71	7.1	4.4	9.2	4.9	7.20317	153.323	31.7616	3	1	0	0	1	0
0	1	1472	0		3759	5.9	11.4	206	4.27	0.95	12.8	46.8	3.18	6.6	4.4	9.4	3.6	4.49474	216.842	19.9695	4	1	1	0	0	1
0	0		0		2245	5.2	14.5	224	2.898	1.749	13	14.6	1.11	7.3	4.8	9.6	3.2	1.65695	128.073	71.2864	2	1	1	0	1	0
0	0		0		2553	11.4	12.2	440	6.745	2.287	13.6	44	2.17	8.5	4.8			2.94928	192.392	31.6973	3	1	0	0	0	1
1	1	2715	0		3701	5.6	11.4	266	3.22	1.77	13.2	56.7	2.2			9.7	3.9	1.81921	150.282	23.421	4	1	1	0	1	1
0	0		0		3613	6.2	13.4	208	2.34	2.96	13.2	16.6	1.36	6.9	4.3	9	3.3	0.790541	70.2703	55.764	3	1	0	0	1	0
1	0		0		2505	5.3	11.1	204	2.624	1.992	12.4	23.2	1.2	7.4	4.3	9.6	4.5	1.31727	102.41	48.7376	3	0	0	0	1	1
0	0		0		1588	4.6	8.5	379	2.619	1.01	22	25.8	6.35	7	7.39			2.59307	375.248	6.50191	5	1	0	0	0	1
0	0		0		3753	7.1	9.8	398	4.22	1.68	13.2	45.5	8.44	6.8	3.6	8.9	4	2.5119	236.905	6.13556	5	1	1	0	0	1
0	1	1301	0		1475	8.5	11.5	376	6.169	1.61	13	34.5	2.39	5.9	3.3	8.6	3.7	3.83168	233.54	28.2046	4	1	0	0	1	1
0	0		0		2227	7.7	15.1	314	4.85	2.045	13.5	20.7	2.06	7.9	5	10.8	2.7	2.37164	153.545	33.7549	3	1	0	0	0	0
0	0		0		2738	6.3	12.9	215	3.354	2.161	14.7	24.9	1.65	7.5	4.7	9.8	3.4	1.55206	99.491	44.1433	3	1	1	0	0	1
0	0		0		2521	7.6	14.1	181	3.603	2.973	13.9	23.2	1.4	7.4	4.8	9.4	3.8	1.21191	60.8813	53.8435	3	1	0	0	1	0
0	0		0		3812	9.9	15.4	169	4.18	3.9	12.5	18.8	0.86	6.9	4.3	9.6	3.4	1.07179	43.3333	93.5919	1	0	0	0	0	0
0	0		0		2869	6.8	15.2	218	3.792	2.089	13.2	14.6	0.88	7.2	4.5	9.6	3.3	1.81522	104.356	92.7117	1	0	0	0	1	0
0	0		0		2199	6.4	13.1	213	2.948	2.138	15.5	19	0.77	7.1				1.37886	99.6258	97.9421	1	0	1	0	0	0
0	1	483	1	1422	2233	5	12.5	256	3.538	1.062	11.9	17	2.22	6.1	3.2	8.4	2.8	3.33145	241.055	30.8363	3	1	1	0	1	1
0	0		0		1096	4.4	13.5	220	2.107	1.39	13.7	14.4	0.86	6.8	4.3	8.9	3.4	1.51583	158.273	93.5919	1	0	0	0	0	0
0	0		0		974	10.2	14.5	275	5.025	1.99	13.3	16.4	0.73	7.2	4.3	9.4	2.7	2.52513	138.191	100.113	1	1	0	0	1	0
0	0		0		2181	6.2	14.6	187	2.455	2.987	14.2	19	1.07	7.1	4.7	9.2	3.4	0.821895	62.6046	74.5208	2	1	0	0	0	0
0	0		1	455	1791	9.3	13.2	289	5.605	2.873	13.7	21.4	1.48	7.9	4.8	10.3	3	1.95092	100.592	50.345	3	1	1	0	0	0
0	0		0		2877	6.9	11.7	158	3.697	2.194	13.3	12.2	1.12	7	4.5	9.2	2.9	1.68505	72.0146	70.5177	2	0	0	0	0	1
0	0		0		1057	6.4	17.6	130	3.673	1.79	14.5	19.8	1.19	7.3	4.4	9.7	4.5	2.05196	72.6257	65.5339	2	1	0	0	1	0
0	0		0		3685	5.9	14.8	231	2.78	1.97	13.7	18.2	1.1	7.4	4.6	9.8	3	1.41117	117.259	72.0707	2	1	1	0	0	0
0	0		0		2281	7.9	13	224	5.903	1.145	13.1	16.3	1.64	8.2	4.1	9.3	2.3	5.15546	195.633	44.4689	3	1	0	0	0	0
0	0		0		1194	10.2	14.7	251	6.381	2.3	14.1	43.9	1.01	6.6	4.5	8.2	5.4	2.77435	109.13	79.9057	2	1	0	0	0	0
0	0		0		1114	5.9	15.6	166	3.071	2.09	13.1	14.5	0.82	6.6	4.6	8.8	2.7	1.46938	79.4258	95.442	1	1	1	0	1	0
0	1	97	0		2664	5.7	8.3	174	3.708	1.162	14	54.8	4.78	5.7	3.1	7.6	3.4	3.19105	149.742	12.2004	5	1	1	0	1	1
0	0		0		2269	6.8	16.8	273	4.465	1.445	12.9	25.8	0.93	7.3	4.6	9.5	2.7	3.08997	188.927	88.289	2	0	1	0	1	0
1	0		0		3674	5.2	13.2	189	3.09	1.58	12.5	20.9	0.96	7.5	4.3	9.5	3.6	1.9557	119.62	63.8306	2	0	1	1	1	0
1	0		0		1023	8.5	13.5	229	5.28	2.29	13.5	13.3	0.66	7.6	5	10.3	3.5	2.30568	100	95.3407	1	1	1	0	0	0
0	0		0		3147	4.2	13.6	161	2.079	1.75	13.1	19.4	1.33	7.5	5.2	10	3.5	1.188	92	57.2883	3	0	0	0	0	0
1	0		0		3466	3.9	11.5	162	2	1.5	12.1	13.4	0.53	6.4	3.9	8.9	3.7	1.33333	108	102.476	1	1	0	0	0	1
0	0		0		3302	7.6	14.1	213	3.987	2.666	14.7	15.2	0.81	6.7	4.5	9.4	3.7	1.4955	79.895	95.9245	1	1	1	0	1	0
0	0		0		3232	6	13.4	224	3.639	1.815	13.2	16.1	1.42	7.9	5	10.2	3.2	2.00496	123.416	52.928	3	1	0	0	0	0
0	0		0		2021	4.4	17	130	2.654	1.28	13.8	18.7	1.02	7.6	4.7	9.1	3.1	2.07344	101.562	78.9596	2	1	0	0	1	0
0	0		0		3464	4.8	9.2	246	2.12	2.02	22.8	16	1.08	7.1	4.2	9.2	3.6	1.0495	121.782	73.6874	2	1	1	0	0	1
0	0		0		3190	7.1	12	175	3.99	2.425	14	19.8	1.48	8.4	5.1	10.3	2.9	1.64536	72.1649	50.345	3	1	1	0	1	1
0	0		0		2294	7.2	15	267	3.566	2.923	14.3	10.8	1.28	7.8	5	9.8	3.9	1.21998	91.3445	60.0047	2	0	0	0	0	0
0	0		0		1149	7.8	13.5	251	5.518	1.32	13.8	11.5	0.92	6.7	4.2	8.9	3.1	4.1803	190.152	89.4505	2	1	0	0	1	0
0	0		0		3554	7	15.6	216	3.68	2.48	12.7	14.2	0.97	7.7	4.4	9.4	3	1.48387	87.0968	83.9065	2	1	1	0	0	0
0	1	666	0		1714	7	11.4	159	4.891	1.293	12.9	46.8	2.56	7	4.3	9.1	3.5	3.78268	122.97	25.9562	4	1	0	0	1	1
1	0		0		1973	5.8	13.7	223	3.403	1.696	14.1	18.6	0.87	8	4.6	9.5	3.6	2.00649	131.486	71.8978	2	0	0	0	0	0
0	0		0		1910	6.7	11.6	180	3.823	2.314	14.5	11.3	18.39	8.9	4.4	8.7	3.8	1.65212	77.7874	1.78511	5	1	0	0	0	1
1	0		0		1940	5.6	15	260	2.721	2.207	13	10.6	0.39	8.1	5	9.3	3.9	1.2329	117.807	112.563	1	1	1	0	1	0
0	1	200	1	2447	3781	7.1	11.8	184	4.63	1.54	12.6	70.4	4.31	7.6	5.1	9.7	4.5	3.00649	119.481	13.7299	5	1	0	0	1	1
0	0		0		1729	7.8	11.8	303	4.888	1.595	14.2	20.7	1.26	8	4.6	10	4.1	3.06458	189.969	60.7301	2	0	1	0	0	1
0	0		1	1957	3006	7.5	9.8	273	4.532	1.845	14.4	28.5	1.39	6.6	2.7			2.45637	147.967	53.932	3	1	0	1	0	1
0	0		0		1491	10.7	8.5	335	8.675	1.22	17.3	30.5	2.83	7.1	2.7	8.1	4	7.11066	274.59	22.8319	4	1	0	0	1	1
1	1	1089	0		3469	9.4	11.6	342	6.25	2.36	14.7	34.7	1.39	6.9	4.3	9.7	4	2.64831	144.915	40.5172	3	1	1	0	1	1
0	1	1049	0		3135	10.4	10.5	273	9.078	0.616	12.9	118.8	4.79			9	4.6	14.737	443.182	12.0844	5	1	0	0	0	1
0	0		0		2590	5.7	13.1	237	3.816	1.441	13	28.7	1.6	7.6	4.9	9	2.8	2.64816	164.469	45.4957	3	1	1	0	0	0
1	0		0		2622	5.3	13.6	244	2.952	2.005	12.6	15.2	0.96	8.2	5	9.9	3.8	1.47232	121.696	63.3837	2	1	1	0	1	0
0	1	1127	0		2167	11.6	12	206	5.672	2.273	13.5	58.7	2.39	7.7	4.4	10	4.9	2.49538	90.6291	28.0071	4	1	1	0	1	1
1	1	1758	0		2416	5.5	12.6	229	2.953	1.87	12.8	45.4	3.02	7.3	4.3	9.4	4.8	1.57914	122.46	15.8568	4	1	1	0	1	0
0	0		0		2080	6.2	14.6	149	4.141	1.339	14.1	12.3	0.96	7.4	4.9	9.4	3.8	3.09261	111.277	84.3696	2	0	0	0	0	0
0	0		0		3543	3.3	13.8	170	1.73	1.29	12.2	19	1	7.5	5.2	9.5	3.2	1.34109	131.783	80.3067	2	0	1	0	0	0
1	0		0		1541	6.1	12.3	217	4.046	1.49	12.7	15.1	5.67	7.3	4.7	9.5	3.9	2.71544	145.638	9.8553	5	0	0	0	0	0
1	1	3045	0		3738	7.3	10.5	196	4.94	1.85	12.5	49.1	1.89	8.2	4.3	9.4	3.8	2.67027	105.946	27.9448	4	1	0	0	1	1
1	0		0		1509	5.4	12.6	223	2.609	2.1	12.9	9.9	0.74	7.3	4.4	9.2	4	1.24238	106.19	86.8246	2	1	0	0	0	0
1	0		0		2065	5.8	11	291	3.606	1.58	13.5	36.7	2.53	7.1	4.6	9.5	4.6	2.28228	184.177	19.6413	4	0	0	0	1	1
0	1	1462	0		3489	5.8	11.1	176	3.96	0.88	12.9	18.6	1.94	6.8	4.3	8.6	2.4	4.5	200	36.0412	3	0	1	0	1	1
0	0		0		3680	7.9	12.9	246	4.46	2.57	12.4	24.1	1.16	7.7	4.6	10.1	4	1.73541	95.7198	67.1154	2	1	1	0	0	1
0	1	1182	0		2636	6.2	8.4	166	4.12	1.566	17.6	61	4.85	7.7	4.8	9	4.8	2.63091	106.003	11.9039	5	1	0	1	1	1
0	1	1642	0		3693	7.3	15.5	180	3.98	1.98	15.8	17.6	1.55	6.3	3.2	8.6	3.1	2.0101	90.9091	47.276	3	1	1	0	1	0
0	0		0		2990	5.6	14.2	242	3.215	1.728	13.5	21.7	1.29	7.6	5			1.86053	140.046	59.0267	3	1	0	0	1	0
0	1	1091	0		2952	6.6	10.9	189	4.21	1.46	12.7	27.3	2.15	6.6	4.2	9.5	3.5	2.88356	129.452	31.8298	3	1	1	0	1	1
0	0		0		2589	6.6	13.5	196	3.278	2.616	14.2	23.7	1.71	6.8	4.5	9.3	3.6	1.25306	74.9235	41.9816	3	1	0	0	0	0
1	0		1	1098	2730	7.9	11.8	170	5.232	1.627	14.6	21.3	1.27					3.21573	104.487	45.1903	3	0	1	0	0	1
0	1	286	1	1624	2924	8.2	10.5	125	5.435	1.921	14.2	49.4	2.5					2.82926	65.0703	26.5242	4	1	0	0	0	1
1	0		0		3336	5.6	15.8	177	2.917	2.15	12.8	12.4	0.62	7.2	4.7	9.4	3.2	1.35674	82.3256	96.6408	1	1	1	0	1	0
1	0		0		2646	7.4	10.8	264	5.597	1.447	14.3	60.9	2.59	6.5	3.9	9.2	4.3	3.868	182.446	19.0926	4	1	0	0	1	1
0	0		0		2721	7.4	10.9	178	2.573	3.809	15.1	19.5	1.2	7.4	4.3	9.5	3.6	0.675505	46.7314	64.4201	2	1	0	0	1	1
1	0		0		1140	7.3	13.4	210	4.254	2.48	12.5	14	0.82	7.8	5.3			1.71532	84.6774	76.6907	2	0	0	0	1	0
1	0		0		2149	3.7	12.1	196	2.117	1.073	13.7	12.9	0.56	7	4.4	9.4	3.6	1.97297	182.665	99.9318	1	0	0	0	0	0
1	0		0		1810	4.3	12.6	243	2.556	1.348	13.2	19.6	0.88	7.4	5.2	9.6	3.5	1.89614	180.267	70.4149	2	0	0	0	1	0
0	0		1	1133	3177	8.7	13.1	315	4.657	2.983	13.8	15.5	1.38	7.5	4.9	10.1	2.5	1.56118	105.598	54.4049	3	0	0	0	1	0
1	0		0		1096	6	13.7	302	3.668	1.77	13.2	8.7	0.76	8	5	10.4	3.8	2.07232	170.621	84.0698	2	1	0	0	1	0
0	1	397	1	431	3294	5.5	11.9	130	4.168	0.984	13.7	25.9	1.26	4.6	2.6	8.1	3.4	4.23577	132.114	60.7301	2	1	0	0	1	1
0	0		0		1650	4.9	14.5	204	2.527	1.27	13.1	14.9	7.54	6.6	4.4	9.4	2.7	1.98976	160.63	5.24568	5	1	1	0	1	0
0	0		0		3189	6.1	13.6	210	3.499	1.96	13.2	18.8	1.2	6.6	4.4	9	2.2	1.7852	107.143	64.4201	2	0	0	0	0	0
0	0		0		2073	6.8	15.3	286	4.135	1.775	12.8	15	1.16	7.2	4.7	9.1	3.3	2.32958	161.127	67.1154	2	0	1	0	0	0
0	0		0		1432	4.4	14.1	195	1.721	2.13	13.8	24.6	1.4	7.2	4.4	9.3	3	0.807981	91.5493	53.4666	3	1	1	0	0	0
1	0		0		1370	6.1	12.5	238	4.315	1.12	12.9	13.6	0.87	6.6	4.2	9.5	3.4	3.85268	212.5	71.3945	2	0	0	0	1	0
0	0		0		3314	4.9	12.1	298	2.231	1.719	13.5	22.8	1.58	6.5	4.2			1.29785	173.357	46.1929	3	1	1	0	0	1
0	0		0		2721	9.4	14.9	307	5.813	2.715	14.1	25.8	9.35	7.9				2.14107	113.076	4.0442	5	1	1	0	1	0
1	1	308	1	547	2192	6.4	8.7	197	5.297	0.713	13.8	33.6	4.2	6.5	3.8	8.3	3.7	7.42917	276.297	10.6423	5	1	1	0	1	1
1	0		0		1392	8.3	12.7	341	4.774	2.81	14.4	21.7	0.96	6.9	4.2	9.1	3.5	1.69893	121.352	63.3837	2	0	0	0	1	0
1	1	2604	0		3773	6.6	10	246	3.82	1.89	12.4	23.6	2.06			9.3	4.2	2.02116	130.159	25.1813	4	0	1	0	1	1
0	0		0		2574	8.3	15.3	174	4.267	3.262	13	20.8	1.25	8.2	4.9	10	4	1.30809	53.3415	61.3179	2	1	1	0	0	0
1	0		0		2421	7	13.4	332	3.554	2.715	13.4	13.7	0.75	8	4.9	9.8	4.1	1.30902	122.284	85.4269	2	0	0	0	0	0
1	0		0		1729	5.3	14.6	200	3.363	1.456	12.5	15.7	0.63	7.2	4.7	9.7	3.6	2.30975	137.363	96.1334	1	0	0	0	0	0
0	0		0		1254	5.3	15.2	302	2.986	1.85	14.4	10.7	0.97	7.3	4.5	9.1	3	1.61405	163.243	83.3191	2	0	1	0	0	0
1	0		0		3016	5.5	10.2	279	3.553	1.534	12.2	29.3	1.61	7.6	4.8	10	3.6	2.31617	181.877	33.9228	3	1	1	0	0	1
1	0		0		1359	5.3	12.3	222	2.882	1.95	13.6	15.4	1.12	7.7	4.5	9.6	3.7	1.47795	113.846	52.6065	3	0	0	0	0	0
0	0		0		3377	7.8	14.1	248	4.907	1.922	13	19.9	1.18	7.3	4.8	9.6	2.8	2.55307	129.032	65.7425	2	1	1	0	0	0
1	0		0		2721	2.6	13.9	179	0.988	1.163	12.5	13.2	0.78	6.9	4.6	9	3.6	0.849527	153.912	81.4707	2	0	0	0	1	0
0	0		0		1833	7.1	12.3	174	5.33	1.322	12.6	35.4	2.22	6.9	4.8	9.7	3.8	4.03177	131.619	30.6204	3	1	0	0	0	1
0	0		0		1723	7.7	14.6	261	5.437	1.648	13.5	15.2	1.26	6.7	4.8	9.5	3.3	3.29915	158.374	60.7301	2	1	1	0	0	0
1	0		0		3769	5	11.3	270	2.76	1.63	14	11.3	0.97	7.1	4.5	9.6	3.1	1.69325	165.644	62.5946	2	1	1	0	0	1
0	0		1	347	2349	4.4	13.6	112	2.86	1.016	15	23.8	1.82	6.9	3.9	8.3	3.9	2.81496	110.236	38.9337	3	1	0	0	1	0
0	0		0		3284	7.5	13.6	290	5.134	1.703	12.7	25.5	1.47	7.3	4.6	9.7	3.3	3.01468	170.288	50.404	3	1	1	0	1	0
0	0		0		3588	11.2	14.6	223	6.4	3.93	13	26.3	1.49	6.5	4.4	9.3	2.8	1.6285	56.743	49.5872	3	1	1	0	1	0
1	0		0		3697	6.1	13	264	3.7	1.89	12.2	12.8	0.68	7.7	4.5	9.5	4.2	1.95767	139.683	93.748	1	0	1	0	1	0
1	0		0		2061	8.3	11	503	5.265	2.021	14.9	17.8	1.22	8	4.4	9.8	3.5	2.60515	248.887	47.4389	3	1	1	0	1	1
1	0		0		2591	4.7	12.5	175	2.447	1.916	12.7	21.6	0.74	8.1	4.9	10.1	3.6	1.27714	91.3361	86.8246	2	0	0	0	1	0
0	0		0		1893	5	16.5	228	2.65	1.763	12.2	16.4	0.73	8.2	4.9	10	2.8	1.50312	129.325	99.4124	1	0	0	0	0	0
1	0		0		3725	6.7	10.3	185	2.76	3.16	13	41.7	2.06	6.5	3.8	8.6	3.8	0.873418	58.5443	25.1813	4	1	1	0	1	1
0	0		0		1812	7.8	15.9	247	5.457	1.275	12.8	12.5	1.2	6.9	4.3	9.2	2.5	4.28	193.725	64.4201	2	0	0	0	1	0
1	0		0		2398	4.8	13.2	199	2.594	1.651	12.8	29.7	0.71	7.5	4.8	9.4	3.8	1.57117	120.533	91.2793	1	0	0	0	0	0
1	0		0		3284	3.3	12.7	127	1.09	1.798	12.7	10.9	0.64	7	4.4	9.6	4.2	0.606229	70.634	95.6366	1	0	0	0	0	0
1	0		0		3774	3.4	11.3	151	1.6	1.33	12.8	11.2	0.68	6.7	4.4	8.8	3	1.20301	113.534	93.748	1	0	1	0	0	1
1	0		0		3743	9.6	12.5	279	5.92	2.94	13.2	33.3	1.9	8	4.4	9.8	4.3	2.01361	94.898	27.7671	4	1	1	0	1	0
0	0		0		3522	5.9	12.7	130	3.29	1.8	12.3	21.6	1.21	6.3	4.1	9.1	3.6	1.82778	72.2222	63.777	2	1	0	0	0	1
0	0		1	1486	1671	6.2	14.7	196	3.414	1.797	12.4	19.2	15.23	6.9	4.3	7.9	4.8	1.89983	109.071	2.24212	5	1	0	0	0	0
0	1	561	0		2444	4.8	12.3	193	2.88	0.886	13.8	28.2	3.11	7.9	4.8	10.1	3.1	3.25056	217.833	20.228	4	1	1	0	1	1
0	0		0		2072	5.4	11.4	110	2.327	2.268	14.1	34.2	1.81	7.3	4.4	8.9	3.3	1.02601	48.5009	38.9195	3	1	1	0	0	1
0	0		0		3634	4.5	12.9	229	1.73	2.2	13.3	22.4	1.65	7.4	4.5	10.2	3.2	0.786364	104.091	43.5274	3	1	1	0	1	1
1	0		0		2598	5.3	9.8	248	3.658	0.986	13.1	6.7	0.43					3.70994	251.521	108.242	1	0	0	0	1	1
0	0		0		1532	4.9	9.5	270	2.714	1.7	18.7	21.8	1.37	6.6	4.6	9.5	5.7	1.59647	158.824	54.5012	3	1	0	0	0	1
0	0		0		2219	8	14.1	224	5.361	1.75	13.7	30.1	2.15	7.4	4.2	8.8	2.9	3.06343	128	31.607	3	1	0	0	1	0
1	1	838	0		3589	7.9	9.2	228	5.74	1.68	13.1	28.3	1.82	6.7	4	8.9	4.5	3.41667	135.714	29.0447	4	1	1	0	1	1
0	1	310	0		1595	7.3	11	179	4.798	1.49	13.4	38	5.54	6.5	4	8.4	3.1	3.22013	120.134	7.56118	5	1	1	0	1	1
1	0		0		2274	5.3	13.2	195	3.295	1.477	14.4	10.9	0.73	7.1	4.9	9.8	4.3	2.23087	132.024	87.6467	2	0	0	0	0	0
0	0		0		1842	6.2	10.5	266	3.163	2.221	14.2	36.1	1.33	7	4.5	9.6	2.8	1.42413	119.766	56.4891	3	1	0	0	0	1
1	0		0		1132	5.3	12.7	203	2.492	2.3	13.1	13.2	0.69	7.7	4.9	9.8	3.1	1.08348	88.2609	92.6457	1	1	0	0	0	0
0	0		0		974	8.3	12.5	175	4.775	2.75	13.7	19.2	0.94	6.6	4.1	9.4	3.5	1.73636	63.6364	85.9388	2	1	0	0	1	1
0	0		0		1023	10.9	11.8	278	7.953	1.54	12.8	34	2.97	5.1	2.9	8.4	4.1	5.16429	180.519	21.3864	4	1	0	0	1	1
0	0		0		3702	7.5	16.3	183	4.97	1.7	13.2	19.1	1.14	7	4.3	9.5	3.3	2.92353	107.647	68.0617	2	1	1	0	0	0
0	0		0		3632	4.7	14.4	169	2.22	1.72	12.5	25.1	1.6	7.5	4.4	9.7	2.9	1.2907	98.2558	45.1773	3	1	0	0	0	0
1	0		0		3505	5.2	12.3	252	2.28	2.37	12.8	12.6	0.51	7.4	4.8	9.5	3.9	0.962025	106.329	102.333	1	0	0	0	0	0
0	0		0		1548	9.9	15.1	329	6.282	2.62	12.5	34.1	12.22	7.7	4.8	9.7	2.3	2.39771	125.573	2.90552	5	1	1	0	1	0
0	0		0		2294	7.6	14.7	216	3.82	3.11	13.1	13.8	0.88	7.5	4.8	9.7	3.5	1.2283	69.4534	91.4183	1	0	0	0	0	0
1	0		0		3556	3.8	12.8	228	1.91	1.46	13.8	15.1	0.77	6.8	4.5	9.7	3.7	1.30822	156.164	82.1724	2	0	0	0	0	0
1	0		0		3365	7.5	13.5	336	3.467	3.206	13.8	12.7	0.49	7.3	4.4	9.1	2.6	1.08141	104.803	103.689	1	0	0	0	0	0
1	0		0		2357	9.2	16.3	184	4.77	3.666	13.8	11.1	0.61	8.3	5	9.9	3.7	1.30115	50.1909	96.4791	1	0	1	0	0	0
1	0		0		1791	8.4	13.9	180	4.803	2.892	12.7	23.2	0.75	6.7	4.2	9.2	3.5	1.66079	62.2407	84.8289	2	0	1	0	1	0
1	1	521	0		3308	8.9	10	135	6.527	1.661	13.5	52.3	3.34	7.3	4.3	7.5	4.5	3.92956	81.2763	13.9407	5	1	1	0	1	1
1	0		0		2426	6.9	14	211	4.562	1.856	12.5	13.2	0.98	8.5	5	9.9	3.2	2.45797	113.685	61.3904	2	0	0	0	0	0
1	0		0		3599	7.1	14	261	3.99	2.65	13.2	9.1	0.73	7.8	4.9	9.8	4.5	1.50566	98.4906	87.6467	2	0	0	0	1	0
1	0		0		3595	3.8	11.3	158	2.17	1.28	12.2	29.8	1.99	6.5	4.4	9.3	4.1	1.69531	123.438	26.0723	4	1	0	0	1	1
0	0		0		1433	6.2	14	212	3.849	1.44	13.9	32	0.99	7	4.9			2.67292	147.222	80.7194	2	1	0	0	1	0
0	0		0		2213	7.6	11.3	397	4.382	1.758	14.3	17.9	1.23	7.5	5	10	3.1	2.49261	225.825	62.0877	2	0	0	0	0	1
0	0		0		2710	5.8	15.1	198	2.78	2.229	15.3	24	1.08	7.3	4.6	9.2	2.9	1.2472	88.8291	72.6594	2	0	1	0	1	0
0	0		0		1995	6.1	9.8	219	3.534	1.109	17.6	69.9	7.56	6.4	4.2	7.8	4.3	3.18665	197.475	6.91143	5	0	1	0	1	1
0	0		1	1331	2973	9.8	12.8	318	7.825	1.278	13.8	26.3	1.53	6.7	4.5	9.9	3.3	6.12285	248.826	47.688	3	0	1	0	0	1
0	0		0		3351	6.4	15.6	261	4.347	1.502	13.2	14.6	0.96	7.5	4.6	9.4	2.9	2.89414	173.768	83.779	2	1	1	0	1	0
0	1	2157	1	3600	3666	5.6	11.6	280	3.85	1.1	12.4	18.2	1.02	7.6	4.6	9.9	3	3.5	254.545	77.858	2	1	1	1	1	1
0	0		0		1433	6.6	13.9	145	4.195	1.68	13.2	22.7	1.28	6.7	3.9	9.1	3.9	2.49702	86.3095	59.1676	3	1	1	0	1	0
1	0		0		1915	4.4	10.7	176	2.09	1.769	13.6	29.6	1.07	7.4	4.5	9.2	3.9	1.18146	99.4912	55.2037	3	1	1	0	1	1
0	0		0		1506	6	14.8	278	3.274	1.99	13.4	15.3	1.04	7.1	4.6			1.64523	139.698	76.0515	2	1	0	0	1	0
0	0		0		1110	6.9	13.8	190	3.957	1.94	13.1	14	1.02	7.4	4.7	9.8	4.4	2.03969	97.9381	77.858	2	1	0	0	0	0
0	0		0		1986	5.2	14.4	180	2.458	2.148	13.6	15.8	0.85	7.2	4.4	9	3.2	1.14432	83.7989	92.7309	1	0	1	0	1	0
0	0		0		972	11.9	11.1	638	8.85	1.7	13.3	24.6	1.72	7	3.9	9	4.6	5.20588	375.294	41.3949	3	0	1	0	1	1
0	0		0		1974	5.5	11.1	127	4.002	0.852	14.2	28.9	2	6.4	4.2	8.9	3.1	4.69718	149.061	34.495	3	1	0	0	0	1
1	0		0		1125	5.5	14.5	262	3.282	1.56	13.4	10.5	0.81	6.7	4.6	9.6	4.4	2.10385	167.949	77.292	2	1	1	0	1	0
0	0		0		1089	3.9	14.6	223	2.159	1.3	13.6	22.4	1.07	7.9	4.7	10.1	4.3	1.66077	171.538	73.4812	2	0	0	0	0	0
1	0		0		3590	6.2	12.9	173	2.25	2.54	12.9	15.5	1.03	6.7	4.2	9	3.5	0.885827	68.1102	57.806	3	0	0	0	0	0
1	0		0		1699	5.2	12.4	260	2.593	2.093	13.6	18.5	1.04	7.4	4.6	10.2	4	1.23889	124.224	57.1347	3	0	1	0	1	0
1	0		0		1592	8.6	10.9	220	6.293	1.62	12.6	28	6.25	6.6	4.1	9.1	3.3	3.88457	135.802	8.69925	5	1	1	0	1	1
0	0		0		1070	7.3	11.8	221	5.074	1.03	23.4	33	1.78	7.2	4.1	9.8	3.9	4.92621	214.563	39.714	3	1	1	0	1	1
0	0		0		3753	6.5	14.9	211	3.71	2.23	12.3	18.8	0.71	7.4	4.9	9.2	3.2	1.66368	94.6188	99.85	1	1	0	0	0	0
1	0		0		2353	5.1	12.2	200	2.684	2.005	15.1	25.8	17.77	7.4	4.3	9.4	3.7	1.33865	99.7506	2.4594	5	0	0	0	1	0
1	0		0		1102	5.5	11.3	133	3.65	1.24	12.6	29.2	1.82	7.1	4.6	9.8	4.1	2.94355	107.258	28.8414	4	1	1	0	0	1
1	0		0		1597	3.9	13.1	211	2.263	1.14	13.8	13.2	7.75	6.7	4.9	9.5	3.5	1.98509	185.088	6.66016	5	1	0	0	0	0
0	0		0		1050	7.6	12.7	407	5.304	1.47	14.6	29.9	1.66	7.4	4.7			3.60816	276.871	42.9081	3	1	1	0	0	1
0	0		0		2176	8.2	15.9	145	5.94	1.69	15.5	20.9	1.05	7.1	4.7	9.7	3.7	3.51479	85.7988	74.6504	2	0	0	0	0	0
0	0		0		2955	7.1	11.9	185	4.157	1.6	14.3	30.9	2.49	7.9	4.4	9.2	3.8	2.59813	115.625	26.2812	4	1	0	0	1	1
0	1	1991	0		3165	4.2	8.4	151	2.528	1.023	18.1	39.4	2.87	7.1	4.3	9.1	3.7	2.47116	147.605	22.1346	4	0	1	0	1	1
0	1	1148	0		3234	4.3	9.5	189	3.3	0.451	15.9	82.7	4.77					7.31707	419.069	11.9763	5	0	0	0	0	1
1	1	494	0		3147	8.3	12.1	208	5.347	2.244	13.8	28.3	2.46	6.7	3.9	9.3	3.6	2.3828	92.6916	20.0356	4	1	1	0	1	0
0	1	101	1	134	2237	8.8	8.6	452	4.912	2.056	15.9	68.6	4.65	7.7	3.6	7.9	3.8	2.38911	219.844	12.3509	5	0	0	0	0	1
0	1	1139	1	1140	2064	6.4	13	133	3.399	2.208	14.5	17.2	1.5					1.5394	60.2355	48.5016	3	1	0	0	1	0
1	0		0		2566	6.7	12.7	282	4.226	1.788	13.6	36.4	2.76	8.3	4.6	8.4	4.7	2.36353	157.718	17.4334	4	1	0	0	1	0
1	0		1	2069	2433	8.1	10.6	67	5.39	1.825	14.3	38.4	2.28	8.5	4.9	9.4	4.5	2.95342	36.7123	21.9634	4	1	0	0	1	1
1	0		0		1082	7.1	11.9	183	2.335	4.26	12.9	21.5	0.87	7.2	4.4	9.1	4.1	0.548122	42.9577	70.3985	2	1	1	0	1	1
1	0		0		1845	7.9	6.8	262	5.203	1.616	13.9	45.1	3.83	5.2	2.9	8	3.5	3.21968	162.129	11.7315	5	1	1	0	1	1
0	0		0		2311	10.1	14.6	207	7.823	1.839	13.2	28	1.63	8	4.7	10	3.1	4.25394	112.561	43.8647	3	0	1	0	0	0
0	0		0		3101	6.7	14.8	157	3.957	2.158	13.7	27.2	1.11	7.3	4.7	9.2	2.4	1.83364	72.7525	69.7999	2	0	1	0	1	0
0	0		0		2926	9.1	14	312	5.446	2.885	16.3	6.6	1.08	8.2	4.8			1.88769	108.146	72.1508	2	1	1	0	0	0
0	0		0		1316	5.8	10.7	284	4.326	0.84	14.1	30	1.9	6.6	4.2	8.8	2.8	5.15	338.095	36.4449	3	1	0	0	0	1
1	0		0		3413	8.1	12	275	4.82	2.3	12.3	18.4	0.88	7.2	4.2	8.9	3.8	2.09565	119.565	69.4325	2	1	1	0	0	0
0	1	570	0		1483	5	9.6	185	3.103	1.04	14.7	26.5	2.15	6.9	4.3	9.3	4	2.98365	177.885	31.3857	3	1	1	0	1	1
0	0		0		1110	5.5	12.1	202	3.357	1.49	13.5	19.5	1.72	6.4	4	8.8	3.5	2.25302	135.57	41.1052	3	1	1	0	1	1
0	0		0		2036	7.4	13.1	209	3.257	3.508	14.6	30.1	1.36	8.6	5.3	10.1	3.1	0.928449	59.5781	54.6011	3	1	1	0	1	0
0	0		0		1828	4.6	14.3	168	2.607	1.68	12.5	17.7	0.9	6.8	4.6	9.4	3.3	1.55179	100	89.9438	2	0	0	0	0	0
0	0		0		1732	4.6	14	241	2.512	1.332	13.2	20.6	1.12	7.4	4.7	9.6	3.4	1.88589	180.931	69.0471	2	0	0	0	0	0
1	0		0		1557	5.6	11.2	324	2.91	1.99	14.1	20.2	6.58	7.2	4.4	9.9	3.9	1.46231	162.814	8.11737	5	1	1	0	1	1
0	0		0		2117	7.4	15.1	212	4.801	2.066	13.2	19.7	1.24	6.9	4.9	9.4	2.9	2.32381	102.614	61.0525	2	0	0	0	0	0
0	0		0		1639	6.9	13.3	280	4.302	1.64	12.8	27.9	1.69	6.9	4.7	9.4	3.5	2.62317	170.732	41.989	3	1	1	0	1	0
0	0		1	1081	2220	10.4	11.3	174	6.858	2.276	15.8	26.3	1.29	7	4.6	9.8	3.7	3.01318	76.4499	58.2033	3	0	0	0	1	1
0	1	1746	0		3777	4.1	10.8	123	2.01	1.54	12.7	50.2	3.39	6.9	4	8.8	2.7	1.30519	79.8701	18.0983	4	0	1	0	1	1
0	0		1	3290	3310	3.7	8.2	73	2.251	0.7	16.6	18.7	1.11	6.9	4.4	8.9	3.1	3.21571	104.286	69.7999	2	1	0	0	0	1
1	1	2370	0		3613	6.4	11.1	154	3.96	1.88	13.4	39.6	1.63	6.7	3.9	9.3	4	2.10638	81.9149	32.954	3	1	0	0	1	1
0	0		0		1821	5.6	14.4	153	3.258	1.778	13	19.6	1.38	7.5	4.8	9.5	3.5	1.8324	86.0517	53.6459	3	0	0	0	0	0
0	0		0		2794	11.4	15.3	165	8.337	2.152	13.9	20	0.72	7	4.7	9.1	3.3	3.87407	76.6729	98.5828	1	0	0	0	0	0
1	0		0		2975	5.3	10.7	287	3.312	1.351	15.7	33.2	1.39	6.8	4.3	9.3	3.2	2.45152	212.435	39.9519	3	1	1	1	1	1
1	0		0		3412	5.9	13.5	163	3.66	1.59	12.7	12.6	0.99	7.1	4.5	9.2	3.3	2.30189	102.516	60.217	2	0	1	0	0	0
0	0		1	392	1651	9.7	10.2	305	7.18	1.54	13.4	21.6	8.8	7.3	3.4	7.9	3.7	4.66234	198.052	4.29104	5	1	0	1	1	1
1	0		0		1175	6.5	13.5	174	2.377	2.95	13.5	18.8	0.75	6.8	4.4	9	4.5	0.805763	58.9831	84.2351	2	0	0	0	0	0
0	1	678	0		1428	10.7	11.6	221	6.946	2.36	12.3	48	3.21	7.2	4.7	9.1	4	2.94322	93.6441	19.3324	4	1	1	0	1	1
0	0		0		914	8.4	15.4	170	5.278	2.02	12.8	54.7	2.8	7.7	4.1	9.2	2.4	2.61287	84.1584	22.8053	4	1	0	0	0	0
0	1	1585	0		2289	6.2	12.8	247	3.771	1.496	13	28.7	2.48	7.5	4.3	9.7	3.2	2.52072	165.107	26.4094	4	1	1	0	1	1
0	0		0		1147	6.1	14	283	3.601	1.74	12.5	28.8	1.91	7.5	4.9	10.2	3.5	2.06954	162.644	36.2144	3	1	1	0	0	0
0	0		0		1730	5	16.6	128	2.502	1.853	13.2	14.9	1.16	6.2	4.2	9.2	3.2	1.35024	69.0772	66.179	2	1	1	0	1	0
0	0		0		2430	9.7	14.6	255	3.884	4.682	13.8	16.5	1.08	7.9	4.9	9.7	3.2	0.82956	54.4639	72.1508	2	0	1	0	1	0
0	0		0		3046	6.6	15.3	174	3.759	1.705	13	20.6	1.29					2.20469	102.053	58.2033	3	1	1	0	1	0
0	1	193	0		3757	4.1	9.6	124	2.25	1.2	14.9	76.7	7.08			8.5	3.7	1.875	103.333	7.42951	5	1	1	0	0	1
0	0		0		1552	7.9	16.7	218	5.493	1.74	13.7	26.4	1.61	5.8	3.1	9.1	3.7	3.1569	125.287	44.5244	3	1	0	0	1	0
0	0		0		3382	7.8	14.9	289	4.43	2.151	14.8	15.8	1.33					2.05951	134.356	56.0936	3	1	1	0	0	0
0	0		0		2835	6	15.3	240	3.521	1.94	13.3	18.9	1.03	7.4	4.7	9.7	3.4	1.81495	123.711	76.4064	2	0	1	0	0	0
0	0		1	376	993	8.1	11.7	246	4.209	2.52	15.1	25.8	2.03	5.9	2.9	9.5	3.2	1.67024	97.619	33.6424	3	1	1	0	1	1
0	0		0		1473	7.8	11.9	231	5.019	1.89	13.8	35.8	2.85	8	4.7	9.5	3	2.65556	122.222	22.3225	4	0	0	0	0	1
1	0		0		3364	6.3	14.6	215	4.498	1.44	12.3	12.4	0.94	7.7	5.1	9.6	3.1	3.12361	149.306	64.1107	2	0	1	0	1	0
1	1	1137	0		1498	4.8	10.4	208	2.612	1.65	14.2	39.4	2.62	6.5	3.6	8	4.4	1.58303	126.061	18.5659	4	1	1	0	1	1
0	0		0		2342	9	15.1	302	4.871	3.041	14.3	32.4	1.18	6.9	4.6	9.3	2.9	1.60178	99.3094	64.8253	2	0	1	0	1	0
1	0		0		1195	7.5	12.1	273	4.534	2.24	12.3	24.7	1.44	6.9	4.3	7.2	4.9	2.02411	121.875	38.2809	3	0	0	0	0	0
0	0		0		2094	6.1	13.4	203	3.249	1.66	13.5	19.1	1.07	6.7	4.5	10	4.2	1.95723	122.289	72.9668	2	0	0	0	0	0
0	0		0		3745	5.3	14.7	135	2.84	1.99	13.8	34	1.61	6.7	4.5	9.4	3.4	1.42714	67.8392	44.5244	3	0	1	0	0	0
0	0		0		3414	11.2	13.8	312	7.94	2.24	14.9	25.3	0.74	6.6	4.7	9.8	3.1	3.54464	139.286	97.4789	1	1	1	0	1	0
0	1	2800	0		3183	8.9	15	212	5.15	2.66	13.2	41.3	1.56	6.3				1.93609	79.6992	46.2554	3	1	0	0	0	0
1	0		0		3760	7.1	11.8	377	3.48	2.75	13	19.1	1.01	7.4	3.8	9	4	1.26545	137.091	58.7784	3	0	1	0	0	1
0	1	53	0		2798	9.9	9.8	265	8.281	0.759	14.1	103	9.7	7	3.7	7.9	6.3	10.9104	349.144	5.07742	5	0	0	0	1	1
1	0		0		2358	24.4	8.2	129	20.907	1.868	14.2	44.2	4.65	5.2	2.9			11.1922	69.0578	9.2788	5	1	1	0	0	1
0	0		0		1653	12.1	10.9	402	8.349	2.9	15.2	23	5.98	7.7	4.2	9.1	2.8	2.87897	138.621	6.84559	5	1	1	0	0	1
1	0		0		2791	10.9	11.9	180	8.472	1.652	12.5	10.6	1.05	6.4	3.6	8.5	2.5	5.12833	108.959	56.0821	3	1	0	0	1	1
0	0		0		1440	5.6	16	130	3.067	1.81	13.4	23.5	1.49	7.2	4.7	9.4	3.4	1.69448	71.8232	48.8954	3	0	0	0	1	0
0	0		0		2129	6.4	15.7	209	4.519	1.379	12.9	14.6	0.97	7.1	4.4	9.3	3.2	3.27701	151.559	82.1567	2	0	1	0	0	0
1	0		0		3430	6.3	12.2	291	3.59	2.37	13.2	16.5	0.91	7.4	4.6	9.5	3.2	1.51477	122.785	66.6747	2	0	0	0	0	0
0	0		0		1714	15	6.8	562	12.859	0.867	14.3	48.5	3.66	6.5	2.7	8.1	5.8	14.8316	648.212	16.4969	4	0	0	0	1	1
1	1	1771	0		3597	6.5	13.9	180	3.08	2.84	13.3	11.4	1.46	7.7	4.9	9.6	3.6	1.08451	63.3803	37.6478	3	1	0	0	1	0
0	0		0		3750	3.3	12.8	172	2.01	0.95	14	14.8	1.42			9.1	2.7	2.11579	181.053	51.8243	3	0	1	0	0	1
0	0		0		1072	10.3	14.4	238	7.003	2.1	13.1	20.2	0.89	6.5	4.3	9	2.9	3.33476	113.333	89.7252	2	0	0	0	1	0
1	0		0		2798	9.6	13.8	196	4.739	4.095	13.8	22.1	0.91	8.2	4.8	9.3	4	1.15726	47.8632	66.208	2	1	1	0	1	0
0	0		0		2337	8.6	12	272	5.764	1.957	16.2	19.2	1.37	7.3	4.7	9.4	4.3	2.94532	138.988	53.7408	3	1	1	0	0	1
1	0		0		3375	6.7	11.7	188	4.725	1.412	12.5	16.5	1.29	7.7	4.6	9.8	3.8	3.34632	133.144	43.4199	3	1	1	0	1	1
0	0		0		3023	8.6	13.7	224	5.077	2.618	12.9	29.6	1.8	6.5	4.2	9	3.7	1.93927	85.5615	38.6345	3	0	1	0	1	0
1	0		0		1845	5.4	10.8	263	3.776	1.125	13.3	29.7	1.21	6.5	4.2	9.6	4	3.35644	233.778	46.9142	3	1	1	0	1	1
1	0		0		1517	17.9	9	185	16.965	0.37	12.9	38	2.03	6.5	3.6	8.4	3	45.8514	500	25.0974	4	1	0	0	1	1
0	0		0		1807	6.3	12.5	273	3.07	2.431	13.6	17.5	1.4	7.6	4.6	9.9	2.9	1.26285	112.299	52.3517	3	1	0	0	0	1
0	0		0		3364	7.1	14.6	293	4.089	2.493	12.9	19	0.92	7	4.4	9.5	3.1	1.64019	117.529	86.9721	2	0	0	0	0	0
0	1	409	0		2569	7.9	11.3	220	5.129	1.944	13.7	45.5	3.7	6.5	4.1	8.9	3.3	2.63837	113.169	16.1675	4	1	1	0	1	1
0	0		0		1820	4.8	13.9	164	2.947	1.349	12.6	17.7	1.09	6.8	4.5	9.1	2.9	2.18458	121.572	70.8518	2	0	0	0	0	0
0	0		1	7	3510	9.3	12.5	183	6.58	2	13.7	71.7	4.61	6.1	3.8	8.9	9.6	3.29	91.5	12.3932	5	0	0	0	0	1
0	1	630	0		1579	6.2	12.1	196	2.88	2.39	13.7	30.5	3.3	6	4	8.9	3.3	1.20502	82.0084	13.9479	5	1	1	0	1	1
0	0		0		3029	5.3	16	160	3.275	1.394	13.2	13.4	1	7	4.8	9.3	2.9	2.34935	114.778	78.632	2	0	0	0	1	0
1	1	666	0		3071	6.3	8.6	143	4.984	0.715	12.8	32.5	2.59	6.6	3.4	6.9	2.1	6.97063	200	18.6944	4	1	1	0	1	1
1	0		0		1806	15.1	9.6	472	10.507	3.508	13.5	30.6	1.85	7.4	4.1	9.2	3.8	2.99515	134.55	28.079	4	1	1	0	1	1
0	0		0		2958	6.3	11.7	235	3.532	2.025	13.7	28.5	1.66	6.8	4.3	9.1	3.3	1.7442	116.049	42.6078	3	1	1	1	1	1
0	0		0		3702	7.8	14	152	4.76	2.46	12.7	19.5	1	7	4.6	9.3	2.6	1.93496	61.7886	78.632	2	0	1	0	0	0
0	0		0		3293	5.9	13.1	198	2.438	2.778	13.6	13.5	1.18	7	4.7	9.1	2.9	0.87761	71.2743	64.3716	2	1	1	0	0	0
1	0		0		3739	6.4	12	217	4.86	1.06	13.4	12.2	0.75	6.4	4	9.1	2.9	4.58491	204.717	83.6455	2	0	0	0	0	0
1	0		0		1744	3.3	13.5	185	1.945	0.966	13.5	11.3	0.67	7.4	4.6	9.2	2.8	2.01346	191.511	92.2416	1	0	0	0	0	0
0	0		0		2394	6.7	9.3	299	3.605	2.459	12.8	22.1	3.14	7.8	5	9.1	2.5	1.46604	121.594	19.7157	4	0	0	0	1	1
0	0		0		2534	4.7	14	173	2.387	1.502	13.9	12.5	0.94	6.6	4.4	9.5	3.6	1.58921	115.18	84.7399	2	0	0	0	0	0
0	0		0		3176	8.4	13.9	272	4.656	2.752	13.4	17.1	0.95	4.2	2	8.4	3.9	1.69186	98.8372	83.6627	2	0	0	0	1	0
1	0		0		3420	8.6	12.3	198	5.57	1.84	12.5	16.4	1.45	7.8	4.2	9.3	3.1	3.02717	107.609	37.6962	3	1	1	0	1	0
0	0		0		2402	7	15.2	268	4.579	1.414	15.2	15.8	0.97	5.1	2.7	9	3.5	3.23833	189.533	81.5816	2	0	0	0	1	0
0	0		0		2066	8.9	13.8	201	5.494	2.678	14	16.4	1.19	7	4.7	9.6	4.2	2.05153	75.056	63.7182	2	0	0	0	0	0
0	1	491	0		3751	8.2	12.1	231	4.3	2.65	14	35.8	2.69	6.9	3.9	8.7	4.1	1.62264	87.1698	23.77	4	1	1	0	1	1
1	0		0		1118	9.6	9.3	426	6.606	1.96	13.6	27.3	2.03	7.6	3.6	9.1	3	3.37041	217.347	25.0974	4	0	0	0	0	1
0	0		0		2057	6.8	15.1	95	2.764	3.268	14.4	35.2	7.57	8	5.1	9.6	3.4	0.845777	29.0698	5.11169	5	1	0	0	0	0
0	0		0		2671	5.9	16	229	3.475	1.83	13.8	18.4	1.44	7.3	4.8	10	3.4	1.89891	125.137	50.5987	3	0	1	0	1	0
1	0		0		1793	6.7	11.2	86	3.755	2.363	13.2	15.9	1.05	6	3.4	8.8	4.9	1.58908	36.3944	55.6896	3	0	1	0	1	1
1	0		0		3336	5.4	11.9	181	3.237	1.442	14.1	8.9	0.77					2.2448	125.52	81.026	2	1	0	0	0	1
0	0		0		2393	5.9	14.7	276	3.679	1.545	13.9	17.2	1.14	7.3	4.5	9.6	3.3	2.38123	178.641	67.1122	2	0	0	0	0	0
0	0		0		3112	7.2	16.5	221	4.717	1.379	13.5	12.4	0.86	7.5	4.6	9.9	3.3	3.42059	160.261	90.9987	1	0	0	0	1	0
1	0		0		3237	7.7	10.8	204	5.604	1.091	13.3	9.4	0.58	6.2	3.2			5.13657	186.984	96.7247	1	1	0	0	1	1
1	0		0		2348	5.9	11.1	195	3.332	1.951	13.5	26.1	1.55	6.3	3.7	9.9	3.3	1.70784	99.9487	34.7761	3	1	1	0	1	1
1	0		0		1113	5.6	9.9	249	4.012	1.23	12.4	16	1.62					3.26179	202.439	32.9676	3	0	0	0	0	1
0	0		0		1740	4	11.1	126	3.004	0.645	13.3	33.5	1.38	5.8	4.1	9	3.6	4.65736	195.349	53.2704	3	1	0	0	1	1
0	0		0		1665	7.5	16.7	160	5.25	1.2	13	14.2	1.21	6.4	4.2	9.4	2.4	4.375	133.333	62.4471	2	1	0	0	1	0
0	1	763	0		3773	8.1	11.3	178	3.56	2.51	13.8	54.9	2.97	6.5	3.8	8.7	4.3	1.41833	70.9163	21.0881	4	1	1	0	1	1
1	0		0		3778	8.3	12.5	237	4.55	3.05	13.8	8.4	0.7	7.8	4.9	8	5.3	1.4918	77.7049	90.9218	1	1	0	0	0	0
1	0		0		3141	6.5	11.8	305	3.355	2.423	13	15.3	0.65	6.9	3.8	8.7	3.5	1.38465	125.877	93.1659	1	0	0	0	0	1
1	0		0		2114	5.8	14.4	204	3.347	1.853	13.3	16.9	1.57	7.1	4.6	9.1	2.9	1.80626	110.092	34.2412	3	1	1	0	1	0
0	0		0		3688	4.4	15.1	151	1.79	1.95	13.6	19.4	1.32	7.4	4.9	9.4	3	0.917949	77.4359	56.2116	3	1	0	0	0	0
0	0		0		2521	2.6	7.8	75	1.479	0.829	15.1	38.5	1.93	6.9	3.6	9.6	4.3	1.78408	90.4704	35.5108	3	0	0	0	1	1
0	0		0		1285	4.8	15.2	219	2.408	1.75	13.4	22.2	0.8	6.8	4.3	9.2	4	1.376	125.143	93.7441	1	1	1	0	0	0
0	0		0		3270	6.1	14.5	133	4	1.598	13.4	18.8	1.32	6.7	4.4	9.1	2.5	2.50313	83.229	56.2116	3	1	1	0	1	0
1	1	83	0		2546	9.7	10.5	242	6.609	2.007	12.9	58.7	5.99	7	4.6	9.5	5.4	3.29297	120.578	6.78395	5	0	1	0	1	1
0	0		0		1825	4.8	13.3	237	2.212	2.149	12.8	19.2	17.46	7.6				1.02932	110.284	1.86106	5	0	1	0	0	0
0	0		0		1434	7.2	13.1	266	4.598	1.53	14.5	20	1.12	7.9	4.8	10	3.4	3.00523	173.856	68.5638	2	1	0	0	0	0
0	1	1275	0		3184	6.4	11.1	176	3.759	2.025	13.3	24.1	2.54	6.8	4.1	8.9	3.5	1.8563	86.9136	25.4774	4	1	1	0	1	1
0	0		0		2120	12.5	6.7	310	11.69	0.493	14.6	25.8	6.57	4.1		7.4	6.6	23.712	628.803	6.06674	5	1	0	0	0	1
0	0		1	1356	3059	5.9	13.5	180	3.204	1.607	13.8	9.6	0.78	7	2.8	8.2	3.6	1.99378	112.01	94.7247	1	0	0	0	1	0
0	1	850	0		1460	8.1	11.7	320	4.297	2.84	13.4	28.3	1.97	6.9	3.8	9	2.8	1.51303	112.676	34.6409	3	1	0	0	1	1
0	1	135	0		2164	4.9	12.4	247	2.576	1.591	12.9	24.7	1.98	7.3	4.5	9.5	3.4	1.61911	155.248	34.4295	3	1	0	0	1	1
0	0		0		1845	6.2	14	182	3.45	2.173	12.8	16.1	1.36	6.8	4.3	8.9	2.9	1.58767	83.7552	54.2189	3	1	1	0	0	0
1	0		0		2715	7.1	13.6	255	3.459	3.096	12.6	16.3	0.97	7.5	4.6	9.7	3.6	1.11725	82.3643	61.2893	2	0	0	0	0	0
1	0		0		3780	6.2	11.2	307	4.56	1.34	14.6	32.3	1.65			10.7	3.3	3.40299	229.104	32.2443	3	0	1	0	0	1
0	0		0		1148	7.3	15.7	169	4.51	2	13.9	15.1	1.09	7.3	4.5			2.255	84.5	70.8518	2	1	0	0	1	0
1	1	2247	0		3652	8.3	11.3	276	4.65	2.92	13.7	25.2	1.75	8.1	4.7	9.4	3	1.59247	94.5205	30.0302	3	1	1	0	1	1
0	0		0		1005	9.6	14.7	345	8.407	0.7	13.2	18.4	0.93	6.7	4.1	9.2	3	12.01	492.857	85.8427	2	0	0	0	0	0
0	0		0		2385	16.7	13.1	237	15.33	0.839	12.5	30.3	1.68					18.2718	282.479	41.7013	3	1	0	0	0	0
1	0		0		3619	5	11.8	233	2.79	1.52	12.7	26	1.44	6.9	4.6	9.5	4.3	1.83553	153.289	37.7468	3	0	0	0	0	1
0	0		0		1946	4.9	13.4	117	3.226	1.354	12.8	21.5	0.83	7.3	4.6	9.3	3	2.38257	86.4106	91.69	1	1	1	0	1	0
0	1	1813	1	1829	2502	7.3	7.1	260	4.127	2.166	16.7	16.2	2.28	7.2	4.5	8.8	3.3	1.90536	120.037	28.8274	4	1	1	0	1	1
1	0		0		2639	10.4	11.5	428	7.343	1.808	14.2	27	2.48	7.5	4.4	9.4	4	4.06139	236.726	19.5636	4	1	0	0	1	1
1	0		0		2332	7.2	13.5	285	2.441	3.946	13	15.1	0.63	7.5	4.7	9.6	4.3	0.618601	72.225	93.4698	1	0	1	0	1	0
1	1	2193	0		3310	8	9.4	457	5.215	1.408	15.3	28.2	1.83	7.8	4.7	9.5	6.2	3.70384	324.574	28.2512	4	1	1	0	0	1
0	0		0		2474	8.2	13.5	276	5.617	1.699	14.8	27.5	1.49	7.9	4.9	10.2	3.6	3.30606	162.448	48.2133	3	0	0	0	1	0
0	0		1	2076	2407	5.9	15.5	175	3.071	1.974	12.8	17.1	1.39	8	4.7	9.6	3.2	1.55572	88.6525	52.4377	3	0	0	0	0	0
0	0		0		1492	4.6	12.6	157	2.469	1.3	12.7	21.6	16.66	6.9	4.6	9.6	2.9	1.89923	120.769	1.95585	5	1	0	0	0	1
1	0		0		1750	5	13.6	239	3.05	1.472	12.8	17	0.78	7.4	4.7	9.4	3.4	2.07201	162.364	79.2134	2	1	0	0	0	0
1	0		0		1850	11.1	9.7	21	10.32	0.44	13.5	30.7	2.29	5.5	3.5		2.5	23.4545	47.7273	21.5427	4	1	1	0	0	1
0	1	693	0		1202	13.5	9.5	335	9.908	2.37	15.5	23.7	2.63	6.3	3.2	8.7	4.1	4.18059	141.35	24.2562	4	1	0	0	1	1
1	0		0		3501	5.9	11.1	133	3.39	1.99	13.4	15	1.61	7.5	4.3	9.8	3.3	1.70352	66.8342	32.9829	3	0	0	0	0	1
0	0		0		1477	6.1	14.6	288	3.696	2.03	13.2	13.2	1.11	7.5	4.7	9.6	2.6	1.82069	141.872	68.8261	2	1	0	0	0	0
1	0		0		3041	5.1	12.9	282	2.511	1.863	13.2	16	0.65	7.6	4.8	9.5	3.9	1.34783	151.369	92.5137	1	0	0	0	1	0
1	0		0		1261	6.4	13.8	244	3.839	2.08	12.5	26.9	1.01	7.4	4.8	9.8	3.9	1.84567	117.308	57.9584	3	0	0	0	1	0
0	0		0		1827	7.2	10.4	185	4.394	1.924	16.9	12.5	1.15	6.9	4.3	9.2	3.2	2.28378	96.1538	65.9424	2	1	1	0	1	1
0	0		0		2128	5.4	13	206	2.928	1.758	12.8	18.5	1.33	7.8	4.5	9.4	2.4	1.66553	117.179	55.3111	3	0	0	1	1	0
1	0		0		2290	8.9	11	199	4.542	1.557	13.1	29.5	2.04	6.9	4.6			2.91715	127.81	24.7741	4	1	0	0	0	1
0	0		0		2170	7.1	11.8	191	4.956	1.519	13.5	22	1.3	6.1	4	9.8	3.7	3.26267	125.741	56.8579	3	0	0	0	0	1
0	0		0		1779	6.6	15	105	3.814	2.266	13.9	14.7	1.2	6.7	4.4	9.2	3.3	1.68314	46.3372	62.6352	2	1	0	0	1	0
0	0		0		3707	8.5	13.6	172	4.89	2.81	12.3	19.7	1.41	7.4	4.8	9.2	3.4	1.74021	61.21	51.5398	3	0	0	0	1	0
1	0		0		3561	6.8	11.8	239	4.27	1.85	13.1	15.3	0.77	6.9	3.9	9.3	3.8	2.30811	129.189	80.4588	2	0	0	0	0	1
0	0		0		3757	5.6	12.9	137	3.55	1.32	12.9	31.4	1.27	6.3	4	8.9	3	2.68939	103.788	58.4857	3	1	0	1	0	1
0	0		0		3798	13	13.1	299	8.03	3.63	12.5	18.3	1.02	8.9	3.9	9.1	3.4	2.21212	82.3691	76.2344	2	0	1	0	0	0
0	0		0		3276	5.6	11.3	120	4.089	0.866	15.7	24.2	1.22	6.2	4.3	8.7	2.3	4.72171	138.568	61.3959	2	1	0	0	1	1
1	1	880	0		3659	5.9	15.1	153	2.73	2.54	13	37.7	2.24	7.5	4.6	9.5	4.3	1.0748	60.2362	22.1254	4	0	0	0	1	0
0	0		0		3653	6.8	14.5	198	4.24	1.73	13.2	40.6	2.8	7.3	4.7	9.4	3.2	2.45087	114.451	22.4872	4	1	0	0	1	0
1	0		0		3779	4.4	13.7	149	2.36	1.71	13	13.8	0.82	7.2	4.5	9.4	3.2	1.38012	87.1345	74.5658	2	0	0	0	0	0
0	1	162	0		1077	5.5	10.8	173	3.818	1.11	14.1	20.2	1.84	4.7	2.2	7.8	3.9	3.43964	155.856	37.358	3	0	0	0	1	1
0	0		0		1079	6.6	12.5	231	3.617	1.99	15	16.5	1.42	7.3	4.6	8.9	3.6	1.81759	116.08	51.1013	3	1	0	0	0	1
1	0		0		2574	4.8	13.8	173	2.617	1.662	12.6	24.6	0.8	7	4.5	9.1	4.4	1.57461	104.091	76.8254	2	0	1	1	0	0
0	1	74	0		1243	6.5	9.1	354	4.915	1.04	15.6	86	8.36	6.3	4.2	8.3	5.8	4.72596	340.385	5.99241	5	1	1	0	1	1
0	0		0		1495	6.7	13.5	199	3.944	2.02	13.1	17.7	1.21	6.8	4.5	8.7	2.5	1.95248	98.5149	62.0099	2	1	0	0	0	0
0	1	559	1	728	2248	5.9	12.7	195	1.9	2.27	15.1	30.7	1.68	7.7	3.3	9.9	3.5	0.837004	85.9031	41.7013	3	0	0	0	1	1
0	0		0		2546	6.1	15.6	148	3.241	1.908	13.3	13.5	0.74	6.7	4.8	9.8	3.4	1.69864	77.5681	96.1189	1	0	0	0	0	0
0	1	143	0		3753	6.1	9.8	333	3.92	1	15.1	61.9	4.11	5.1	2.9	8.4	3.7	3.92	333	14.1388	5	0	1	0	1	1
0	0		0		3128	5	11.9	94	3.259	1.189	13.8	31.7	1.55	7.3	4.3	9.1	3.1	2.74096	79.058	45.9661	3	1	0	0	1	1
0	0		0		1382	7.3	10.9	273	3.192	3.37	14.1	13.8	0.72	6.4	4.4	9.1	3.5	0.947181	81.0089	97.2074	1	1	0	0	0	1
0	1	2733	0		2807	6.1	13	143	3.526	1.577	13.5	32.3	1.75	6.5	4.5	9.2	3.4	2.23589	90.6785	39.6932	3	1	1	0	1	0
0	0		0		998	7.5	13.1	242	4.871	1.97	14.1	21.8	1.3	7.8	4.6	9.9	3.5	2.47259	122.843	56.8579	3	1	0	0	1	0
0	0		0		3144	8.5	12.9	244	5.46	2.283	13.3	14.5	1.43	7.1	4.9	9.6	2.7	2.39159	106.877	50.6696	3	1	0	0	0	1
1	0		0		2035	4.9	12.9	361	2.863	1.361	13.1	13.6	0.93	8.9	4.7	9.6	4	2.1036	265.246	64.0391	2	1	1	0	1	0
0	0		0		3199	7.1	14	193	4.082	2.137	13.1	45.9	2.9	7	4.5	9.4	3.9	1.91015	90.3135	21.5531	4	0	1	0	1	0
0	0		0		1079	7.2	14.4	148	3.949	2.45	13.8	34.1	1.64	6.7	4.4	9.6	3.8	1.61184	60.4082	42.9341	3	0	0	0	0	0
0	0		0		1614	6.8	13.8	446	4.077	2.03	13.4	18.5	1.57	7.3	5.1	9.8	3.5	2.00837	219.704	45.2591	3	1	1	0	0	0
0	0		0		3352	7	14.7	231	3.802	2.413	13.8	15	1.16	7.3	4.5	8.9	2.3	1.57563	95.7315	65.2558	2	0	0	0	0	0
0	1	84	0		3046	7.4	11.1	181	4.937	1.729	13.6	55.1	4.03	8	4.3	7	6.2	2.85541	104.685	14.4789	5	1	1	0	1	1
1	0		0		2692	10.4	15.2	291	7.088	2.793	12.4	13.2	0.73	7.1	4.9	9.4	3.2	2.53777	104.189	85.819	2	0	0	0	1	0
0	0		0		1433	10.5	9	271	7.334	1.79	17.4	62.5	3.02	6.9	4.7	9.4	4	4.09721	151.397	20.522	4	1	0	0	1	1
0	0		1	2405	3284	9.7	14.1	242	4.127	3.97	14.6	18.5	1.95	7.6	4.6	9.8	3.2	1.03955	60.9572	34.8255	3	1	0	0	0	0
1	0		0		3683	5.5	11.7	397	2.32	2.49	13.5	20.3	0.97	7.7	4.5	9.7	4	0.931727	159.438	60.8603	2	1	1	0	0	1
1	0		0		2461	6.4	10.4	182	4.205	1.74	13.8	48.4	2.41	7.3	5	10.1	4.2	2.41667	104.598	20.2527	4	0	1	0	1	1
1	0		0		2477	5.2	13	171	2.812	1.812	14.3	24.4	1.13	7	4.4	9.2	3.1	1.55188	94.3709	50.6022	3	0	0	0	1	0
0	0		0		1315	10.9	10.6	227	8.464	1.54	12	19.6	1.51	7.4	4.7	9.8	3.4	5.4961	147.403	47.4423	3	1	0	0	1	1
1	0		0		2031	5.3	10.1	215	3.14	1.754	14.3	34.1	1.45	6.3	4.1	9.8	4.5	1.79019	122.577	37.4323	3	1	1	0	1	1
1	0		0		3253	5.9	11.9	251	2.858	2.393	13.3	18.5	0.85	6.9	4.3	9.3	3.9	1.19432	104.889	71.3959	2	1	1	0	1	1
1	0		0		2353	9.7	10.1	277	7.913	1.03	14.8	24.8	1.83	7	4	8.7	3.1	7.68252	268.932	28.2512	4	0	0	0	0	1
1	0		0		2826	17.9	13.1	186	15.265	1.427	14.7	26.6	1.18	6.6	3.8			10.6973	130.343	48.0215	3	1	1	0	1	0
1	0		0		3303	3.5	12.7	176	1.238	1.814	13	17.4	0.64	7.4	4.4	9.1	3.5	0.68247	97.0232	92.9868	1	0	0	0	0	0
0	0		0		2150	7.2	14.5	143	3.772	2.701	13.7	14.3	0.97	7.5	4.3	8.9	3.9	1.39652	52.9434	81.0106	2	0	1	0	1	0
0	0		0		3753	6.7	15.3	193	3.37	2.5	13.2	21.5	0.78	7.4	4.7	8.9	3.5	1.348	77.2	94.0616	1	1	1	0	0	0
0	0		0		2223	5.6	13.3	186	2.181	2.552	12.4	27.2	1.21	7.2	4.5	9.5	3.1	0.854624	72.884	62.0099	2	0	1	0	0	0
1	0		0		2506	5.9	13.2	207	2.467	2.615	12.9	15.4	0.81	7.3	4.7	10	4.1	0.943403	79.1587	75.6802	2	0	1	0	0	0
1	0		0		2539	5.1	10.2	233	3.483	1.111	13.9	24.3	1.74	7.4	4.6	9.8	3.7	3.13501	209.721	30.0273	3	1	1	0	0	1
0	1	378	0		1324	7.3	11.1	204	3.454	3.21	14.5	54.1	4.2	6.5	4.1	9.1	3.8	1.07601	63.5514	13.7734	5	0	1	0	1	1
0	0		0		1387	6.9	15.2	210	3.961	2.05	13.5	12	1.12	7.2	4.4	9.3	3.7	1.9322	102.439	68.0839	2	1	1	0	1	0
0	0		0		1645	4.9	14.8	206	2.372	1.67	13.3	15.2	0.97	7.1	4.6	9.1	3.4	1.42036	123.353	81.0106	2	0	1	0	0	0
0	0		0		2959	9.1	14.3	252	5.08	3.307	12.5	26.2	1.4	7.3	5	9.7	3.2	1.53614	76.202	51.9852	3	0	1	0	1	0
0	1	445	0		2152	8.3	9.2	190	4.685	2.537	13.8	60.1	5.64	6.2	3.6	8.5	4.5	1.84667	74.8916	9.57638	5	1	1	0	1	1
1	0		0		3378	5.4	12.3	295	2.932	1.939	13.3	23.1	0.73	7.9	4.7	9.8	3.4	1.51212	152.14	85.2183	2	0	1	0	0	0
1	1	418	1	1429	3034	10	11.1	178	8.583	0.993	14.4	29.4	2.07	5.9	3.4	8.1	3.5	8.6435	179.255	24.1703	4	1	1	0	1	1
0	0		0		910	5.5	14.7	181	3.399	1.47	13.3	29.1	1.77	7.3	4.5			2.31224	123.129	38.8775	3	0	0	0	1	0
1	0		0		1195	5.2	12.2	294	2.623	2.04	13.7	14.3	0.69	7.5	4.6			1.28578	144.118	90.0788	1	0	0	0	0	0
0	0		0		1163	4.5	12.6	140	2.362	1.5	14.2	18.9	1.11	7.1	4.6	9.2	3.9	1.57467	93.3333	68.3443	2	0	1	0	0	1
1	0		0		2493	7	13.6	223	3.781	2.561	13	15.9	0.73	7.9	4.1	9	3.1	1.47638	87.0754	85.2183	2	0	0	0	0	0
0	0		0		3274	5.7	16.2	152	3.257	1.929	13.4	20.6	1.04	6.8	4.2	8.8	4	1.68844	78.7973	73.9443	2	0	0	0	1	0
0	0		0		2920	6.7	13.2	331	4.081	1.553	13.8	19.2	1.42	8.1	4.8	9.6	4	2.62782	213.136	50.7436	3	1	0	0	0	0
1	0		0		3721	5.1	12	215	3.3	1.32	11.9	18.5	0.82	6.8	4.1	9.1	3.8	2.5	162.879	74.0439	2	1	1	0	0	0
1	0		0		1528	15.3	10.3	213	13.753	0.82	14.7	44	2.55	5.9	3.2	8.1	3.2	16.772	259.756	18.7838	4	1	0	0	0	1
0	0		0		1193	7.5	12.9	272	4.474	2.33	14.4	23	1.55	7.2	4.6	8.4	4.1	1.92017	116.738	45.6443	3	1	0	0	0	1
0	0		0		2363	7.6	14.6	224	4.377	2.519	13.5	15.1	1.28	8.5	5.3	9.8	2.8	1.73759	88.9242	57.5282	3	0	0	0	0	0
0	0		0		2962	5.8	13.7	195	2.577	2.583	13.2	19.3	1.29	7.4	4.3	9.4	3.9	0.997677	75.4936	56.9895	3	0	0	0	0	0
0	0		0		2888	4.9	14.7	214	2.38	1.837	13.5	15.1	0.83	7.4	4.6	9.3	2.8	1.29559	116.494	91.0482	1	0	1	0	1	0
0	0		1	513	1387	7.4	11.9	226	4.541	2.07	13.1	20.4	1.75	7.2	4.5	9.3	3.7	2.19372	109.179	39.4153	3	0	1	0	0	1
1	0		0		3562	4.8	10.5	177	2.44	1.61	13.4	45.5	2.49	7.1	4.3	9.1	4.6	1.51553	109.938	19.3324	4	0	0	0	0	1
0	0		0		2853	7.4	15.4	208	5.087	1.286	14.2	13.8	1.22	6.9	4.1	8.9	4.2	3.95568	161.742	60.9662	2	0	1	0	0	0
0	0		0		2514	4.1	10.4	167	2.306	1.309	15.9	17.7	1.31	7.2	4.2	9.6	2	1.76165	127.578	55.9393	3	1	0	0	0	1
0	1	1761	1	1871	3686	7.8	12.5	180	3.4	3.71	13.7	33.1	2.35	7.1	4.4	8.9	3	0.916442	48.5175	27.598	4	0	1	0	1	1
0	0		0		1891	4.2	13.2	211	2.566	0.999	15.2	12	1.2	6.6	4.3			2.56857	211.211	62.1968	2	0	0	0	0	0
1	0		0		1379	9.7	11.6	296	6.579	2.07	12.4	22	1.37	7	4	9.6	3.5	3.17826	142.995	39.8102	3	1	0	0	1	1
0	0		0		1800	7.1	16.2	198	4.394	1.935	13.4	11.3	1.16	6.7	4.6	9.2	3.1	2.2708	102.326	64.799	2	0	1	0	0	0
0	0		0		1495	6	9.3	331	3.848	1.62	13.1	25	1.38	6.5	4.1	9	3.4	2.37531	204.321	52.5272	3	1	1	0	1	1
1	0		0		3760	5.2	12.8	232	2.45	2.42	12.7	16.4	0.51	6.8	4.2	9.5	3.2	1.0124	95.8678	99.4977	1	1	1	0	1	0
1	1	413	0		3724	6.4	11.3	161	4.47	1.35	13.4	46.7	2.56	6.6	4.1	8.8	4	3.31111	119.259	18.6951	4	0	1	0	0	1
0	0		0		3723	7.2	14.5	231	3.97	2.57	12.3	30.9	1.41	7.4	4.5	9.4	3.5	1.54475	89.8833	51.179	3	1	1	0	1	0
0	0		0		3325	22	10.8	247	17.38	0.88	13.7	37.6	1.39					19.75	280.682	52.0707	3	0	0	0	0	1
1	0		0		2963	15.5	10.7	195	14.178	1.11	13.4	37.9	2.43					12.773	175.676	19.911	4	1	0	0	0	1
0	0		0		1418	4.6	13	246	1.885	2.13	16.9	21.8	1.17	7.1	4.3	9.3	2.9	0.884977	115.493	64.13	2	0	1	0	0	0
0	1	890	1	2498	3766	5.8	9.9	213	4.33	1.11	14.4	72.6	12.94	6.4	4.1	8	5.3	3.9009	191.892	3.50889	5	1	1	0	0	1
1	0		0		2995	6.5	12.1	259	3.998	1.92	13.4	59.2	1.72	8.3	5	10	5.1	2.08229	134.896	30.2368	3	0	0	0	0	0
1	1	761	1	1501	3785	5.1	11.4	148	2.46	1.89	14.1	22.2	1.32	8.1	4.6	9.3	4.1	1.30159	78.3069	41.6405	3	0	1	1	1	1
0	1	810	0		3478	7.5	12	138	5.34	1.34	13.5	31.6	3.56	5.4	3.6	8.1	3.8	3.98507	102.985	16.703	4	1	0	0	0	1
0	0		0		2002	6.2	14.9	143	3.87	1.719	13.4	20.6	0.92	7.5	4.9	9.1	3	2.25131	83.1879	85.7588	2	0	0	0	1	0
0	0		0		2773	6.1	9.3	190	2.806	2.235	17.5	31.3	2.07	6.2	3.5	8.6	3	1.25548	85.0112	32.1729	3	1	0	0	0	1
1	0		0		2124	7.3	9.1	204	3.75	2.729	13.5	36.2	1.72	7.4	4.5	9.5	4.2	1.37413	74.7527	30.2368	3	1	0	0	1	1
1	0		0		2343	3.5	8.8	120	2.519	0.506	16.3	25.8	5.94	8.1				4.97826	237.154	8.99477	5	1	0	0	1	1
0	0		0		1177	6	15.8	164	3.795	1.57	13.8	22.4	1.21	7.2	4.4	9.1	3.3	2.4172	104.459	61.5759	2	0	0	0	0	0
0	1	2197	0		2968	8.1	16.4	281	4.088	2.972	12.9	24.7	1.16	8	5	9.9	2.8	1.3755	94.5491	64.799	2	0	0	0	1	0
0	0		0		3715	8	14.6	250	5.74	1.43	12.7	22.2	1.29	7.9	4	8.7	3.3	4.01399	174.825	56.9895	3	0	0	1	0	0
0	0		0		1047	5.3	13.7	204	2.938	1.68	13.3	16.8	1.15	6.7	4.3	9.1	2.8	1.74881	121.429	65.4808	2	1	1	0	1	0
1	1	651	1	1170	3156	6.3	8.9	212	4.57	1.019	12.7	37.9	1.66	6.2	3.7	8.3	3	4.48479	208.047	31.5631	3	0	0	0	1	1
0	0		0		2321	4.2	12.1	189	2.232	1.404	13.7	18.6	1.25	7.4	4.8	9.2	3.4	1.58974	134.615	59.2016	3	1	1	0	0	1
0	0		0		1890	8.3	13.4	259	4.365	3.099	14.7	10.8	2.04	8	4.5	9.9	4.1	1.40852	83.5753	32.7458	3	1	0	0	0	0
1	0		1	775	1786	2.3	8.2	38	1.159	0.756	14	11.2	0.85	5.1	3.2	8.3	3.2	1.53307	50.2646	70.8961	2	0	0	0	0	1
1	0		0		2780	8.8	12.1	477	6.07	0.734	13.2	19.9	1.26	6.8	1.4	7.5	5.4	8.26975	649.864	44.0496	3	1	1	1	0	0
1	1	694	1	797	3144	8.8	9.4	263	5.327	2.373	14.3	23.8	3.65	8.7	3.2	10.5	3.3	2.24484	110.83	12.1753	5	0	1	0	1	1
1	0		0		1579	8.3	12.2	362	5.409	2.07	16.6	27.5	1.23	6.9	4.2	9.6	4.4	2.61304	174.879	45.3518	3	1	0	0	0	0
0	0		1	563	3563	12.2	12.6	232	9.77	1.53	12.7	25.9	1.67	5.5	2.9	8.2	3.7	6.38562	151.634	41.7094	3	0	0	0	1	1
0	0		0		2652	4.8	12.3	156	3.423	0.932	16.6	21.1	1.37	7.5	5.2	10.2	3.5	3.67275	167.382	52.9911	3	1	0	0	0	1
1	0		0		3723	5.2	10.9	179	3.78	0.86	14.3	28.7	1.29			8.8	4.1	4.39535	208.14	42.8141	3	1	1	0	1	1
1	0		0		971	6.2	11.8	137	4.319	1.13	13.1	22	1.31	6.5	4.1	9.3	4.3	3.82212	121.239	42.0251	3	0	0	0	1	1
1	1	1491	0		2427	16.3	11.1	173	13.256	1.68	13.8	17.4	1.1	6.7	3.6	8.6	2.2	7.89048	102.976	51.9094	3	1	1	0	1	1
0	0		0		3675	6	10.2	153	3.49	1.85	12.5	33	1.41	7.2	4.5	8.9	3.8	1.88649	82.7027	51.179	3	1	1	0	0	1
0	0		0		2233	6	12.2	259	3.118	2.255	12.3	26.2	1.28	8.1	5.1	9.7	3.9	1.38271	114.856	57.5282	3	0	1	0	0	1
0	0		0		3352	6.4	13.7	206	3.246	2.086	16.2	16.7	1.13	8	4.4	9.5	3.6	1.55609	98.7536	66.8846	2	0	0	0	1	0
1	0		0		2356	7.5	8.1	149	3.885	2.655	18.3	46	3.38	6.7	4.1	9.8	4.9	1.46328	56.1205	13.3607	5	1	1	0	0	1
1	1	288	1	1792	1957	8.1	9.5	401	4.666	2.802	14.6	52.7	3.16	7.2	3.6	9.1	4.6	1.66524	143.112	14.4933	5	1	1	0	1	1
1	0		0		1933	8.3	13.2	244	6.003	1.853	13.4	17.8	1.12	7.7	4.7	8.8	4.1	3.23961	131.678	50.7908	3	0	0	0	0	0
1	0		0		3045	5.9	13.2	201	3.234	2.076	12.4	15.7	0.79	7.1	4.2	9	2.5	1.5578	96.8208	76.9145	2	1	0	0	1	0
1	0		0		3560	5	13.1	209	2.56	2.03	13.8	15.1	0.8	7	4.3	9.6	3.6	1.26108	102.956	75.7536	2	0	0	0	0	0
0	0		0		1308	3	12.6	126	1.579	0.97	18.3	19.5	1.29	6.3	4.1	8.7	4	1.62784	129.897	56.5906	3	0	1	0	1	1
1	0		0		3501	7.2	9.3	396	3.48	2.67	13.8	13.3	1.27	6.4	3.7	10	3.2	1.30337	148.315	43.3252	3	1	0	0	0	1
0	0		0		1918	5.8	14.9	255	2.76	2.573	12.9	17.4	1.42	7.6	4.7	9.6	3.3	1.07268	99.1061	50.3884	3	1	0	0	0	0
1	0		0		1085	7.1	10.6	172	5.029	1.42	13.3	27.8	1.67	6.4	4.4	9.1	4.9	3.54155	121.127	31.1154	3	0	0	0	1	1
0	0		0		2213	7.3	14.3	220	4.89	2.007	13.2	18.6	1.32	7.7	5.2	9.9	2.9	2.43647	109.616	55.0394	3	1	0	0	0	0
0	1	2591	0		3715	10.7	13.7	170	6.85	3.07	14.2	33.1	1.66	8.1	4.5	9.5	2.8	2.23127	55.3746	41.7193	3	1	1	0	1	0
0	0		0		1925	5.6	14.5	296	3.035	1.793	12.8	12.1	0.82	7.4	4.7	9.2	3.1	1.69269	165.086	90.8624	1	0	0	0	0	0
1	0		0		1860	3.7	11.4	220	1.653	1.603	12.2	13.6	0.59	6.9	4.8	9.1	3.7	1.03119	137.243	94.1765	1	0	0	0	0	1
0	0		0		1287	6.9	14.1	225	3.904	1.74	14.3	12.5	0.84	8.1	4.4	10.6	3.6	2.24368	129.31	89.9669	2	0	0	0	1	0
0	0		1	901	3677	14	11.6	186	9.43	3.22	14.3	19.8	1.11					2.92857	57.764	67.8659	2	0	0	0	0	1
1	1	106	1	111	3744	13.5	11.9	223	11.01	2.05	14.4	28.1	1.75	7.7	4.4	9.3	4.1	5.37073	108.78	29.404	4	0	0	0	0	1
0	0		0		2062	24.4	12.5	99	20.74	0.49	12.9	57.5	2.57	6.6	3.2	8.3	4.9	42.3265	202.041	24.5945	4	1	0	0	0	1
0	0		0		1615	7.2	11.8	125	3.779	2.75	14.9	44.7	2.16	7	4	8.9	4.7	1.37418	45.4545	30.3454	3	1	0	0	1	1
1	0		0		2006	7	12.5	220	4.118	2.422	13	16	1.19	8.2	5.4	10.4	4.4	1.70025	90.834	46.8709	3	0	0	0	0	0
1	0		0		2093	6.4	14.2	204	3.362	2.362	12.3	22	1.03	7.7	4.7	10.1	3.7	1.42337	86.3675	55.8109	3	1	0	0	1	0
1	0		0		2972	7.5	11.8	180	4.31	1.861	15.3	66.7	2.55	6.5	4	9.6	3.7	2.31596	96.7222	18.6523	4	0	0	0	0	1
0	0		1	654	3037	5.4	15.2	77	4.035	0.595	13.7	26.4	1.72	8.1	4.7	10.4	4.4	6.78151	129.412	39.9662	3	0	0	0	0	0
1	0		0		1289	7.7	13.9	222	4.94	2.32	12.9	14.1	0.67	7.2	4.8	9.3	3.2	2.12931	95.6897	90.318	1	0	1	0	0	0
0	1	364	0		2765	8.1	8.9	267	5.376	1.666	13.9	48.6	3.91	6.4	4	8.8	3.5	3.22689	160.264	14.8083	5	1	1	0	1	1
0	1	3186	1	3233	3386	5.5	9.5	175	3.023	1.838	15.3	25.8	3.08	7.2	3.6	8.5	3.9	1.64472	95.2122	19.7601	4	1	0	0	1	1
1	0		0		1327	9.2	13.6	248	5.274	2.64	13.3	16.6	0.81	6.7	4	9.2	3.7	1.99773	93.9394	74.6244	2	0	0	0	1	0
1	0		0		2520	6.1	9.9	255	3.424	2.24	12.7	26.3	1.29	7.8	4.7	10	3.7	1.52857	113.839	42.5144	3	1	1	0	1	1
1	0		0		3763	5.2	13.1	250	3.71	1.12	11.8	23.6	1.03	6.8	4.3	9.4	3.6	3.3125	223.214	55.8109	3	0	1	0	1	0
0	0		0		1532	6.8	14.3	299	4.189	1.86	13.3	16.7	1.25	7.6	4.6	9.7	3.8	2.25215	160.753	58.7872	3	1	0	0	1	0
1	0		0		2547	7.4	12	284	5.284	1.474	12.8	18.5	1.34	7.7	4.8	9.7	3.4	3.5848	192.673	40.6041	3	0	0	0	0	0
0	0		0		3282	6.1	12.1	280	4.065	0.881	13.1	22.8	0.93	6.8	4.3	9.3	3.1	4.61407	317.821	84.0526	2	1	0	0	1	1
1	0		0		3471	4.6	13	312	2.05	2.08	12.6	18.4	1.08	6.9	4.6	9.2	3.5	0.985577	150	52.7024	3	0	0	0	0	0
1	1	434	0		2233	7.2	9.4	283	4.423	2.257	13.7	58.8	3.31	8.2	4.5	9.7	4	1.95968	125.388	13.6072	5	0	0	0	1	1
1	0		0		2262	7	11.3	278	3.52	2.732	14.8	11.2	1.38	7.5	4.4	9.9	2.5	1.28843	101.757	39.1855	3	1	1	0	0	1
0	0		0		3568	7.1	11.5	272	3.96	2.26	14.3	33.5	2.28		4	9.3	3.6	1.75221	120.354	28.4252	4	1	1	0	0	1
0	1	992	0		3749	6.1	12.2	182	3.95	1.47	13.9	39.4	8.8	6.7	4	8.8	3.7	2.68707	123.81	4.17215	5	0	1	0	1	1
0	0		0		1008	8.1	14.3	164	4.825	2.42	13.2	18.5	1.2	7.2	4.9	9.9	3.5	1.9938	67.7686	61.7614	2	0	0	0	0	0
0	0		0		1478	5.8	11.7	342	3.46	1.52	14.2	14	1.51	7.4	4.3	9.5	2.9	2.27632	225	46.7804	3	0	1	0	1	1
0	0		0		3235	5	12.5	168	2.15	2.164	12.3	15.6	1.23	6.7	4	8.9	4	0.99353	77.634	59.9449	3	1	0	0	0	1
1	0		0		2919	4.8	12	203	2.585	1.607	13.3	17.9	0.79	5.3	3.2	8.8	4.2	1.60859	126.322	76.9145	2	1	0	0	1	0
1	0		0		3625	4.4	13.3	176	2.5	1.31	12.7	22.1	0.76	7.8	4.7	9.2	3.5	1.9084	134.351	80.6001	2	0	0	0	1	0
1	0		0		1565	6.4	8.2	204	2.983	2.83	13.7	27.7	6.21	7.2				1.05406	72.0848	8.46446	5	0	1	0	0	1
1	0		0		2750	19.2	13.8	293	17.318	1.513	12.5	25.8	0.73	7.8	4.7	9.9	4.2	11.4461	193.655	84.6217	2	0	0	0	1	0
1	0		0		1992	12	8.9	162	10.31	0.741	12.7	17.9	1.26	6.2	3.4			13.9136	218.623	43.7413	3	0	0	0	1	1
1	0		0		3608	5.1	13.1	192	1.92	2.68	13.4	11.1	0.71	7.2	4.7	9.8	4	0.716418	71.6418	87.5121	2	0	1	0	1	0
1	1	843	1	965	3760	10.5	13	318	7.4	1.87	13.5	37	1.95	7	4.4	9.8	4.8	3.95722	170.053	25.7981	4	1	0	0	0	0
1	0		0		2308	9.2	12.4	436	4.401	3.761	13.4	19.2	4.97	7.4				1.17017	115.927	11.0803	5	0	1	0	1	0
1	0		0		3776	8.8	13.9	327	4.23	3.64	12.8	20.1	0.74	7.6	4.7	9.5	3.3	1.16209	89.8352	83.2412	2	1	1	0	1	0
1	0		0		1226	5.8	12.3	286	3.481	1.54	12.1	9.3	0.51	6.6	4.5			2.26039	185.714	98.8013	1	0	0	0	0	0
1	0		0		3514	5.5	12.2	214	2.83	1.92	11.9	24	1.8	7.4	4.7	10	4.2	1.47396	111.458	28.4194	4	1	0	0	1	0
1	0		0		2620	25	9.2	258	23.021	0.623	11.9	103.2	5.64	6	3	7.8	3.2	36.9518	414.125	7.14402	5	1	1	0	0	1
1	1	282	0		2008	3.7	7.7	219	2.435	0.777	15.9	44.8	4.16	6.9	4	8.2	5.4	3.13385	281.853	10.3218	5	0	1	0	1	1
0	0		0		1266	7.4	14.1	201	5.673	1.23	12.8	29.7	1.86	7.8	4.8	9.6	4	4.6122	163.415	36.3585	3	0	1	0	1	0
1	0		0		3392	6.8	14.1	240	4.97	1.552	13.4	15.4	0.85	7.4	5	9.8	4.2	3.20232	154.639	70.3999	2	1	1	0	1	0
1	0		0		3000	7.5	11.5	322	4.578	1.66	14.9	17.5	1.58	6.6	4.4	9.3	3.5	2.75783	193.976	33.2708	3	0	1	0	1	1
0	1	2535	0		3730	7.8	10.6	313	5.47	1.76	13	76.1	3.52		4.2	9.6	3.7	3.10795	177.841	16.8142	4	1	1	0	1	1
1	0		0		3687	5.1	14.1	190	2.92	1.5	13	23.3	0.7	7.2	4.6	9.8	3.6	1.94667	126.667	89.0258	2	0	1	0	1	0
0	0		0		1789	4.8	13.8	260	2.241	1.633	13	14.3	1.06	7.6	4.7	9.6	3.2	1.37232	159.216	71.755	2	1	1	0	0	0
1	1	362	0		3736	4.9	9.2	330	3.19	0.93	13.2	28.1	2.85	6.1	3.7	8.7	3.8	3.43011	354.839	16.3054	4	1	1	0	0	1
0	0		0		1743	10.2	15.8	192	6.775	2.049	13.4	22.6	1.32	7.5	4.5	9.3	3.6	3.30649	93.7042	55.0394	3	1	0	0	1	0
0	0		0		2800	4.6	14.4	126	1.849	1.801	16.5	10.7	1.43	8.1	4.5	9.5	3.3	1.02665	69.9611	49.9627	3	1	1	0	0	0
0	1	598	1	808	2188	6.5	13.3	159	4.098	1.86	13.3	26.7	1.72	6.7	3.8	9.1	3.7	2.20323	85.4839	39.9662	3	1	0	0	1	0
0	0		0		1827	9.3	12.9	203	4.885	3.137	14.4	35.7	1.99	7	4.3	9.7	3	1.55722	64.7115	33.5069	3	1	0	0	1	1
1	0		0		2850	9.2	11.4	352	5.134	3.035	12.5	22.5	1.14	7.6	4.8	10	3.6	1.6916	115.98	49.3675	3	1	1	0	1	1
1	0		0		3819	6.2	12.7	261	3.94	1.86	13.4	15.4	0.74	7.1	4.3	9.8	3.9	2.11828	140.323	83.2412	2	0	0	0	0	0
0	1	285	0		2791	8.6	9.2	220	5.605	1.532	13	58.8	8.56	5.8	3.4	6.4	4.9	3.65862	143.603	5.74231	5	1	0	0	1	1
0	0		0		1478	8.7	11.2	299	5.848	2.06	12.1	25.8	2.25	7	4.3	9	4.4	2.83883	145.146	28.8841	4	1	1	0	1	1
1	1	766	0		3178	5.1	10.2	222	2.698	1.903	13.1	25.6	2.4	6.8	4.1	9	4.1	1.41776	116.658	19.9303	4	1	1	0	0	1
1	0		0		2071	9.2	13.8	330	5.545	3.026	13.5	14.2	0.74	7.2	4.6	9.8	3.8	1.83245	109.055	82.6585	2	0	1	0	1	0
1	0		0		1838	7	13.1	256	3.333	3.08	13.5	13.3	0.77	7.9	5	9.7	3.3	1.08214	83.1169	78.781	2	0	1	0	0	0
0	1	96	1	111	3373	6.7	12.3	136	4.16	1.631	14.9	33.6	4.76	6.5	3.3	8.5	3.6	2.55058	83.3844	11.5923	5	1	0	0	0	1
0	1	1303	0		2533	10.9	10.7	288	3.99	4.947	13.8	44	1.95	6.7	4.3	9.9	3.9	0.806549	58.2171	34.0992	3	1	1	0	1	1
1	0		0		3570	5.5	13.1	215	3.48	1.61	12.6	14.9	0.7	7.4	4.3	9.6	4	2.16149	133.54	88.4026	2	0	0	0	1	0
0	0		0		3043	5	15.5	128	3.125	1.323	12.4	21.5	1.2	7.3	4.5	9	3.3	2.36206	96.7498	61.3291	2	0	0	0	0	0
0	0		0		3661	6.2	14.3	207	2.63	2.69	13.3	25.2	1.16	7	4.1	9.4	3.5	0.977695	76.9517	63.895	2	1	1	0	0	0
0	0		0		2233	5.1	14.9	195	2.334	2.123	13.4	18.4	0.94	7.4	4.7	9.7	3.7	1.09939	91.8512	82.392	2	0	1	0	0	0
0	0		0		2994	12	12.5	280	8.059	2.497	13	21.2	1.57	8.1	4.2	8.9	2.8	3.22747	112.135	44.3153	3	1	0	0	1	1
1	0		0		1876	6.2	11.5	366	4.459	1.025	18	53.3	1.74	7.4	3	8.4	3.8	4.35024	357.073	29.4012	4	1	0	0	1	1
0	0		0		2188	6.2	13.9	211	2.543	2.53	13.7	16.7	1	7.5	4.7	9.3	3.6	1.00514	83.3992	76.4533	2	0	1	0	0	0
0	0		0		2185	5.4	14.3	81	3.406	1.461	14.9	15.4	0.88	7.7	4.7	9.4	2.4	2.33128	55.4415	87.6453	2	0	1	0	0	0
1	0		0		1705	8.6	12.4	273	6.129	1.649	12.8	23.8	1.22	6.6	4.4	9.4	4	3.7168	165.555	45.1627	3	0	0	0	0	0
1	0		0		2282	5.3	9.8	265	2.842	1.923	12.6	13.5	0.76	7.5	4.8	9.5	3.4	1.4779	137.806	80.0359	2	0	0	0	0	1
0	0		0		1056	7.2	12.2	257	4.04	2.15	13	18.8	2.15	7.3	4.6	9.3	3.7	1.87907	119.535	30.3025	3	1	1	0	0	1
1	0		0		3788	6.9	12.1	214	4.49	1.83	12.5	25.6	1.74	7.2	4.5	9.7	4	2.45355	116.94	29.4012	4	1	0	0	1	0
0	0		0		2295	7	15.5	247	4.697	1.498	13.8	13.1	0.88	7.1	4.2	9.1	2.2	3.13551	164.887	87.6453	2	0	0	0	1	0
0	1	428	0		3710	7	11.4	186	4.43	1.51	14.2	90.3	2.62	6.3	3.9	8.8	4.4	2.93377	123.179	23.86	4	0	0	0	0	1
1	0		0		2374	6.5	13.5	179	3.785	1.99	12.8	16.8	0.74	7.8	4.7	9.4	4.6	1.90201	89.9497	82.6585	2	0	0	0	0	0
0	1	2794	0		2973	9.5	11.2	176	7.656	0.806	12.9	97	2.28					9.49876	218.362	28.2263	4	1	0	0	0	1
0	0		0		1382	7	13.2	211	4.26	2.09	13.2	23	0.86	6.9	4.2	9.3	3.3	2.03828	100.957	88.4773	2	1	1	0	1	0
0	1	483	1	1014	1523	4.2	9.2	126	2.465	1.19	15	40.4	4.66					2.07143	105.882	11.8937	5	0	0	0	1	1
1	0		0		2276	5.5	11.4	283	2.64	2.239	13.1	23.3	1.77	7.5	3.8	9.6	4.6	1.1791	126.396	28.7998	4	0	1	0	1	1
0	0		0		1478	4.5	13.1	185	2.634	1.36	12.5	27.3	1.54	6.9	4.6	9.5	3.2	1.93676	136.029	45.3611	3	1	1	0	1	0
0	0		0		1149	7.2	14.9	210	4.555	2.06	12.6	18.8	1.23	7	4.6	9.6	3	2.21117	101.942	59.5252	3	1	1	0	0	0
0	0		0		3737	5.7	14.5	163	3.33	1.72	12.2	14.7	1.26	7	4.3	8.6	2.6	1.93605	94.7674	57.8161	3	1	1	0	0	0
1	0		0		2407	8	12.8	180	5.872	1.656	13.4	24.3	1.65	7.7	4.6	9.3	4.3	3.54589	108.696	31.3509	3	0	1	0	0	0
1	0		0		2565	6.5	13.1	322	3.345	2.504	13.5	17.8	0.67	7	4.7	9.3	3.1	1.33586	128.594	89.6858	2	0	0	0	0	0
1	0		0		2409	6.3	12.8	293	3.086	2.715	12.6	21.7	0.52	5.6	3	9	3.8	1.13665	107.919	97.4849	1	1	1	0	1	0
0	1	1011	0		2342	8.7	13.3	283	6.425	1.492	13.6	16.6	1.51	7.1	4	9.1	3.7	4.3063	189.678	46.453	3	1	1	0	1	0
0	0		1	2027	3098	9	15.3	292	6.2	2.032	13	18.3	1.54	8.6	4.5	9.3	3.4	3.05118	143.701	45.3611	3	0	0	0	1	0
0	0		0		3394	4.2	14.5	204	2.6	1.2	13.6	17.2	1.06	7.2	4.3	9.4	3.1	2.16667	170	71.2528	2	0	0	0	0	0
0	0		0		2041	8	15.7	192	5.502	1.889	13.1	17	1.33	8	5	10	4.2	2.91265	101.641	54.1577	3	0	0	0	0	0
0	0		0		3611	5	14.3	155	2.88	1.6	14.8	26.2	1.75	7.4	4.5	9.5	3	1.8	96.875	38.8654	3	1	0	0	1	0
1	0		0		2237	5.3	12.7	329	2.798	2.015	13.7	17.8	0.77	8.4	4.6	10.7	3.5	1.38859	163.275	78.781	2	0	0	0	1	0
0	0		0		1372	10	13	483	5.942	2.58	14.8	40.9	2.07	8.5	4.8	9.7	4.3	2.3031	187.209	31.724	3	1	0	0	1	0
0	0		0		1987	10.2	15.2	321	6.561	2.277	13.6	25.8	12.84	8.4	5.5	10.8	3.9	2.88142	140.975	2.62382	5	1	0	0	1	0
0	0		0		1742	5.3	15.5	269	3.663	1.27	12.9	16.6	1.16	7.4	4.7	9.2	2.8	2.88425	211.811	63.895	2	0	1	0	1	0
1	0		0		3720	5.1	13.8	308	2.49	1.82	11.9	21.2	1.35	7.5	4.3	9.6	3.2	1.36813	169.231	39.959	3	0	1	0	1	0
0	0		0		1118	7.3	18.4	247	3.582	2.95	13.3	11.5	1.48	7.8	5	10.1	2.7	1.21424	83.7288	47.5938	3	1	1	0	0	0
0	1	1415	1	1803	1818	11.7	11.3	260	7.366	2.416	13.4	35.5	2.52	6.5	4.1	8.7	3.6	3.04884	107.616	25.0094	4	1	0	0	1	1
0	0		0		1113	6.2	17.7	238	3.417	1.97	14.5	19.1	1.39			10	2.4	1.73452	120.812	51.3442	3	0	0	0	0	0
1	0		0		2065	7	10	180	4.09	2.278	14.5	50.6	5.15	6.2	3.7			1.79543	79.0167	7.91797	5	1	1	0	0	1
1	0		0		2682	9.6	14.2	238	6.844	1.847	14	19.5	1.01	7	3.3	8.5	4.4	3.70547	128.858	56.7498	3	1	0	1	1	0
1	0		0		2822	4.8	8	195	2.664	1.437	13.1	35.1	2.46	6.2	3.9	8.6	3	1.85386	135.699	19.3441	4	1	1	0	0	1
1	0		0		2555	14.2	11.1	286	9.12	3.557	13.7	17.4	1.24	7.5	5.2	9.7	3.6	2.56396	80.4048	44.2835	3	1	0	0	0	1
0	0		0		1747	8.4	14.5	154	5.419	2.158	13.9	18.3	1.33	7.8	4.5	9.3	3.2	2.51112	71.3624	54.1577	3	1	1	0	0	0
0	0		0		1749	6.1	12	331	3.953	1.623	12	9.8	1.55	6.7	3.9	9.4	3.8	2.43561	203.943	45.0076	3	1	0	0	0	1
0	0		0		2351	7.5	10.9	273	4.732	1.818	18.8	16.5	1.41	7.4	4.6	9.7	3.7	2.60286	150.165	50.465	3	0	0	0	0	1
1	0		0		1552	4.9	11.3	229	2.63	1.47	13.9	35.6	5.37	7.1	4.8	9.8	4.6	1.78912	155.782	10.0198	5	1	0	0	0	1
1	0		0		3627	8.5	9	232	7.03	1	15.2	27.5	1.5	7.2	4.4	9.2	2.5	7.03	232	35.1799	3	1	0	0	0	1
0	0		0		2805	6.7	11.6	194	4.344	1.548	12.4	40	2.13	7.4	4.7	9.7	2.9	2.8062	125.323	30.6468	3	1	0	0	1	1
0	0		0		3219	8.9	10.1	185	5.455	2.669	14.1	23.9	1.7	6.9	4.2	9.2	2.7	2.04384	69.3143	40.2517	3	0	0	0	0	1
0	0		0		1509	5.6	11.1	204	3.032	1.62	16.2	52.8	10.94	6.9	5	9.4	4.7	1.8716	125.926	4.23862	5	1	0	0	0	1
0	0		0		1320	5.4	12.8	271	2.269	2.02	12.7	11.3	0.7	7	4.3	9.4	3.7	1.12327	134.158	96.2888	1	0	1	0	0	1
1	1	467	1	965	1328	10	9.9	361	6.8	2.05	15.9	33.6	1.69			8.4	4	3.31707	176.098	30.456	3	1	0	0	1	1
1	0		0		2955	4.1	11.2	192	2.484	1.216	14.4	16.9	0.71	6.6	3.9	9.3	3.9	2.04276	157.895	86.8995	2	0	1	0	0	1
1	1	1635	1	2092	3795	6.6	13.4	176	3.14	2.6	12.4	11.7	0.8	6.4	3.6	9.4	4.2	1.20769	67.6923	75.2234	2	1	1	0	0	0
0	1	857	0		3102	9.8	14	181	6.637	1.533	13.1	28.7	1.99	6.8	3.9	9.1	3.9	4.32942	118.069	33.2723	3	1	1	0	1	0
0	0		0		1162	9.5	16	397	6.035	2.48	13.8	20.1	1.02	7.5	4.4	9.4	3.1	2.43347	160.081	74.1222	2	1	0	0	0	0
1	0		0		3632	5.3	11.9	140	3.65	1.26	13.3	25.6	1.53	7.7	4.4	10.1	3.1	2.89683	111.111	34.1072	3	1	1	0	0	1
0	0		0		1214	5.5	11.6	218	3.993	0.98	14.1	27.7	1.32	6.3	4.1			4.07449	222.449	54.2715	3	1	0	1	1	1
0	0		1	2569	2646	6.5	15.1	305	2.35	2.692	13.5	13.9	1.03	7.1	3.9	9.7	3.2	0.872957	113.299	73.253	2	0	0	0	0	0
1	0		0		1516	6.5	12.7	233	3.593	2.24	13.9	20.6	0.9	6.9	4.5	9.4	4.6	1.60402	104.018	64.7826	2	1	1	0	0	0
1	0		0		3654	8.1	11.3	295	4.67	2.79	12.6	24.4	1.07	7.4	4.4	9.6	3.9	1.67384	105.735	52.5549	3	1	1	0	0	1
0	0		1	3134	3750	14.4	14.9	245	10.12	2.87	13.1	19.6	1.57	7.4	4.4	9.6	3.6	3.52613	85.3659	44.0051	3	1	1	0	1	0
1	0		0		3249	7.5	5.8	419	4.961	1.649	20	23.5	1.78	7.2	4	8.6	3.5	3.00849	254.093	28.404	4	1	0	0	0	1
1	1	384	0		3675	12.3	13.3	261	6.22	5.34	13	15.7	1.32	8.4	4.6	10.1	3	1.16479	48.8764	40.7722	3	1	0	0	1	0
0	0		0		1554	9	11.8	209	5.074	2.34	13.7	33.5	2.05	7.5	4.6	9.1	4.3	2.16838	89.3162	31.8739	3	1	1	0	1	1
0	0		0		2416	4.9	9.6	145	2.078	1.736	12.9	22.7	2.48	6	3	8.6	4.1	1.197	83.5253	25.3194	4	1	0	0	1	1
1	0		0		2262	5.7	13	385	3.454	1.496	13.2	13.6	0.95	7	4.3	9.6	3.9	2.30882	257.353	60.6834	2	0	1	0	1	0
0	0		0		1609	7.7	13.3	253	5.698	1.62	12.7	16.6	1.01	6.9	4.6	9.3	2.6	3.51728	156.173	75.0103	2	1	1	0	0	0
1	0		0		3189	23.7	10.5	131	19.91	0.24	13.8	63.8	1.92	5	2.3			82.9583	545.833	25.9195	4	1	1	0	1	1
1	0		0		1051	6.1	14.1	215	3.657	1.84	13.2	15.9	0.57	7.1	4.7	9.6	4.1	1.9875	116.848	93.9223	1	1	0	0	1	0
0	0		0		1865	6.6	14.5	248	4.221	1.694	13	17.6	1.12	8.1	5	9.9	3.4	2.49174	146.399	66.1974	2	0	0	0	0	0
0	0		0		2472	5.7	12.8	123	3.357	1.815	13	29.7	1.44	7.1	4.6	9.5	3.5	1.84959	67.7686	48.8523	3	1	0	0	0	1
1	1	2190	0		3636	6.8	12.2	211	3.42	2.8	13.7	19.2	1.49	6.8	4	9.7	3.9	1.22143	75.3571	35.2173	3	1	1	0	1	0
0	0		0		1288	7.3	14.6	152	5.183	1.51	12.7	20.6	1.41	7.4	5	9.7	3.4	3.43245	100.662	50.1118	3	1	1	0	0	0
0	0		0		3576	7.5	10.1	140	4.3	2.53	12.4	33.7	2.55	6.4	4.2	8.6	3.4	1.6996	55.336	24.4815	4	0	0	0	0	1
1	1	1331	0		2339	7.2	9.4	242	5.35	1.301	15	25.1	1.88	6.4	3.5	8.6	4	4.11222	186.011	26.5877	4	1	1	0	1	1
1	0		0		3480	8.1	11.4	257	5.23	2.06	12.8	27.9	1.07	6.9	4.6	9.1	3.8	2.53883	124.757	52.5549	3	1	1	0	0	1
0	0		0		3325	6.1	11.4	234	3.805	1.55	13.5	30.6	2.04	6.6	4.4	9	3.7	2.45484	150.968	32.0629	3	1	0	0	0	1
0	0		0		1812	7.5	13.8	231	5.139	1.78	13.1	25.9	1.96	7	4.8	9.7	3.8	2.88708	129.775	33.6518	3	1	1	0	1	0
1	0		0		1820	8.5	10.7	173	4.414	2.827	12.8	21.8	1.7	7.5	4.8	9.4	4.6	1.56137	61.1956	30.0279	3	0	0	1	0	1
1	0		0		3584	9.1	12.3	224	4.54	3.55	13.5	15.3	0.74	6.6	4.2	9.3	3.6	1.27887	63.0986	82.0799	2	0	1	0	0	0
1	0		0		1785	5.2	11.8	237	2.689	1.917	13.8	9.7	0.63	7	4.5	9	3.6	1.40271	123.631	90.88	1	0	0	0	1	1
0	0		0		1453	6.7	13	295	2.418	3.2	13.6	13.6	1.17	7.2	4.6	9.6	2.3	0.755625	92.1875	62.7927	2	0	1	0	0	0
1	0		0		2542	3.9	11	180	2.728	0.725	15.1	17.3	1.27	7.4	4.9	10	3.1	3.76276	248.276	42.7208	3	0	0	0	1	1
1	1	98	0		3000	8	9.7	251	5.623	1.616	12.5	32.2	2.22	7.3	4.5	9.7	3.7	3.47958	155.322	21.7469	4	1	0	0	1	1
1	0		0		3287	12.1	13	400	10.182	1.271	14.1	59.1	1.08	4.2	1.8			8.01101	314.713	51.9671	3	1	0	0	1	0
0	0		0		1534	7.9	12.3	238	4.129	2.21	14.3	29.3	6.08	8.1	4.5	9.4	4	1.86833	107.692	6.43278	5	1	0	0	1	1
1	0		1	1108	3665	5.1	11.9	159	2.74	1.79	12.8	20.8	0.86	6.8	4.8	9.9	4	1.53073	88.8268	68.443	2	0	1	0	0	1
1	1	806	0		3686	6.6	10	235	3.74	2.2	12.7	39.9	2.46	6.2	3.8	8.4	3.8	1.7	106.818	19.2087	4	1	0	1	1	1
0	0		0		1342	6.2	12.8	210	4.22	1.56	13.3	29.4	1.98	6.4	4	9	4	2.70513	134.615	33.2413	3	1	0	0	1	1
0	0		1	701	1572	10.3	14.7	143	6.995	1.9	14.8	26.1	11.3	6.9	4.3	8.8	3.1	3.68158	75.2632	3.04065	5	1	0	1	0	0
1	0		0		1380	4.6	10.9	198	1.937	1.91	13.4	19.3	1.07	6.9	4.2	9.4	3.7	1.01414	103.665	52.5549	3	0	1	0	1	1
0	1	104	1	949	2512	6	6.6	208	4.263	1.192	14.3	59.9	6.39	6.2	3.7	7.9	6.3	3.57634	174.497	8.06297	5	1	1	0	1	1
0	0		0		2344	6.7	14.3	228	3.19	1.969	13.3	12	1.22	6.7	4.4	9.3	3	1.62011	115.795	59.6948	3	0	0	0	0	0
1	0		0		3767	8.6	12.2	268	4.53	2.57	12.7	19.2	0.98	7	4.6	9.7	4.7	1.76265	104.28	58.4447	3	1	1	0	0	0
0	0		0		2541	9.9	12.2	201	6.17	2.619	15.7	35.2	1.65	7.9	5.1	10.1	4.5	2.35586	76.7468	41.4388	3	1	0	0	1	1
0	1	646	0		1183	7	12.8	153	4.929	1.27	13.6	76.4	5.86	6.9	4.4	8.4	4.2	3.8811	120.472	8.95277	5	1	1	0	1	1
0	0		1	651	901	5.8	11.2	221	3.784	1.38	17.6	53.8	1.55	7.3	4.1	9.5	2.4	2.74203	160.145	44.6925	3	1	0	0	1	1
0	0		1	12	2790	15.1	8.4	372	13.09	0.613	13	23.5	2.56	4.8	2.9			21.354	606.852	24.366	4	1	0	0	0	1
0	1	282	0		2073	6.2	10.6	270	3.999	1.574	13.3	44.3	3.11			9	4.4	2.54066	171.537	19.2574	4	0	1	0	1	1
1	0		0		2819	5.6	9.3	278	3.579	1.679	14.7	31.7	3.92	6.1	3.1			2.13163	165.575	10.9359	5	0	0	0	1	1
0	0		0		3101	9.1	14.3	276	6.621	1.448	13	13.3	1.42	7.1	4.3	9.2	3.7	4.57251	190.608	49.6854	3	1	1	0	1	0
0	1	408	0		1394	5.8	9.9	187	3.724	1.49	13.9	24.4	2.62			8.2	3.2	2.49933	125.503	23.693	4	1	0	0	1	1
1	0		0		3254	5.9	11.9	263	2.924	2.415	13.2	16.3	0.8	7.5	4.7	9.6	4.1	1.21077	108.903	74.6968	2	0	0	0	0	1
1	0		0		3266	8	10.4	199	4.675	2.685	13.4	70.9	5.29	7.9	4.6	9.8	4.3	1.74115	74.1155	7.61167	5	1	1	0	1	1
1	0		0		1125	5.7	14.2	229	2.733	2.21	13.5	21.7	1.06	7.5	4.9	10.3	4.2	1.23665	103.62	53.1549	3	1	1	0	0	0
0	0		0		1244	9.4	14.8	251	7.275	1.58	13.1	10	0.76	7.1	4.7	9.9	3.5	4.60443	158.861	92.437	1	1	1	0	1	0
0	0		0		2861	6.2	12.4	192	3.608	1.504	14.2	18.8	1.4	6.7	4.3	8.5	2.4	2.39894	127.66	50.5448	3	0	0	0	1	1
0	0		0		3252	7.5	10.4	255	4.784	1.8	14.8	29.8	1.44	8.6	5	9.7	3.4	2.65778	141.667	48.8523	3	1	0	0	0	1
1	1	1850	0		3191	11.1	10.7	270	8.251	1.638	15.4	45.2	1.57	7.1	4.5			5.03724	164.835	33.0594	3	1	1	0	1	1
1	0		0		1972	6	10.4	178	3.818	1.668	13.9	44.8	2.05	7.3	4.4	8.8	3.5	2.28897	106.715	23.9457	4	1	1	0	1	1
0	0		0		2475	5.9	11.1	242	2.77	2.576	13.1	29.9	1.95	7.2	4.7	9.9	3.6	1.07531	93.9441	33.8605	3	1	1	0	0	1
1	0		0		2639	4	12.2	127	2.216	1.477	14.6	16.8	0.54	7.3	4	9.3	3.3	1.50034	85.9851	95.6079	1	0	1	0	1	0
1	1	2242	1	2598	3675	2.5	8.7	157	1.46	0.63	16.1	32.9	1.24	6.4	3.8	8.8	3.6	2.31746	249.206	43.9735	3	1	1	0	1	1
0	1	537	0		1384	8.9	12.3	314	5.795	2.18	13.7	23.9	1.94	7.3	4.3	9.5	3.3	2.65826	144.037	34.0717	3	1	1	0	1	1
0	0		0		1474	5.9	16.4	140	3.877	1.66	12.3	17.8	0.7	7	4.8	9.4	3.2	2.33554	84.3373	95.6147	1	1	1	0	1	0
1	0		0		2077	7.6	9.8	297	4.928	1.763	12.7	14.4	1.48	7.7	4	9.2	2.8	2.79524	168.463	35.5052	3	1	1	0	0	1
1	0		0		2282	8.2	11.6	218	5.22	2.108	14.5	13.5	0.71	7.3	4.6	9.7	3.5	2.47628	103.416	86.2912	2	1	0	0	1	1
1	1	1417	0		1982	4.8	11.7	282	2.752	1.563	13.2	23.8	1.37	7.3	4.2	9.4	3.9	1.76072	180.422	38.9801	3	1	1	0	1	1
0	0		0		1972	10.6	12.5	237	7.788	1.729	17.6	21.2	1.19	8.5	4.2	9	3.4	4.50434	137.073	61.519	2	0	1	0	1	1
1	0		0		1660	7	11.7	264	3.683	2.646	12.9	23.5	1.17	7.4	4.9	10.2	3.7	1.39191	99.7732	47.1738	3	1	1	0	0	1
0	0		0		1743	7.4	11.7	239	3.474	3.394	13.1	21.2	1.44	8.9	4.2	9.2	2.8	1.02357	70.4184	48.8523	3	0	0	0	0	1
0	0		0		1769	4.7	10.8	247	2.354	1.654	14.2	25.2	1.39	7	4.4	9.1	3	1.42322	149.335	50.9848	3	1	0	0	1	1
0	0		0		3553	6.2	14.4	250	3.27	2.01	12.9	21.5	1.09	8.2	5.3	10.1	3.7	1.62687	124.378	68.4065	2	0	0	0	0	0
1	0		0		2434	18.3	9.4	299	16.864	0.773	18.4	26.2	0.89	6.8	3.4			21.8163	386.805	65.6637	2	1	0	0	0	1
1	0		0		3580	9.2	13	373	5.32	3.24	13.3	15.3	0.8	7.3	4.2	10.1	3.4	1.64198	115.123	74.6968	2	1	1	0	1	0
0	0		0		2373	8.7	12.8	227	5.844	2.173	13.2	25.5	1.77	7.2	4.2	9.6	2.9	2.68937	104.464	37.8003	3	1	1	0	1	1
0	0		0		1828	7.7	12.5	324	3.881	2.606	12.9	13.9	1.36	7.4	4.7	9.6	3.2	1.48926	124.328	51.9812	3	1	0	0	0	1
1	0		0		1002	6.9	11.5	177	3.842	2.3	13.7	37.2	1.21	6.8	4.3	9.5	4.3	1.67043	76.9565	44.9779	3	0	0	0	1	1
1	0		0		2316	7.7	9.9	157	5.043	1.783	13.8	22	1.48	6.6	4.3	8.6	3.8	2.82838	88.0538	35.2566	3	1	1	0	0	1
1	0		0		2538	9.5	12.3	115	8.258	0.534	13.7	32.7	1.08	6.4	4.8	9.2	3.7	15.4644	215.356	51.6033	3	0	0	0	0	0
0	0		0		2649	8.4	12	292	4.76	2.814	13.1	13.1	0.84	7.3	4.5	9.1	4	1.69154	103.767	88.0908	2	0	0	0	0	1
1	1	2048	0		2658	19.6	9.2	48	15.48	0.2	13.7	22	1.36					77.4	240	39.0516	3	1	0	0	1	1
1	0		0		1419	5	12.8	332	2.505	1.62	13.9	23.7	1.07	7.2	4.7	9.6	3.1	1.5463	204.938	52.187	3	0	1	0	0	0
0	0		0		2987	9.1	8.7	390	4.531	3.653	16.1	24.4	2.5	7.2	4.8	9.5	4.4	1.24035	106.762	24.8992	4	1	1	0	0	1
1	1	86	1	2277	2917	9.9	10.8	223	6.689	2.233	13.7	24.9	1.29	6.9	4.5	9.4	3.8	2.99552	99.8657	41.6279	3	1	0	0	0	1
1	0		0		2164	7.7	10	311	5.249	1.734	13.2	35.3	1.74	6.8	4.5	8.4	3.9	3.0271	179.354	28.991	4	1	1	0	1	1
1	0		0		3543	6	12.8	200	2.86	2.68	12.9	14.6	0.69	7.3	4.6	9	4.3	1.06716	74.6269	87.5829	2	0	1	0	1	0
1	0		0		1755	11.7	8.8	259	7.756	2.628	13.5	48.4	1.39	7	4.3	9.4	3.3	2.95129	98.554	38.0349	3	1	1	0	0	1
1	0		0		2584	10.2	12.7	344	6.642	2.652	12.6	13.6	0.74	7	4.3			2.50452	129.713	81.5053	2	0	0	0	0	0
1	0		0		1406	13.8	11.3	246	8.975	3.35	14.1	51.6	5.19	8	4.5	9.7	6.7	2.6791	73.4328	7.73481	5	1	1	0	0	1
0	0		0		2034	6.6	12	248	4.422	1.685	13.8	26	1.19	7	4.7	9.7	3.4	2.62433	147.181	61.0884	2	1	1	0	0	1
1	0		0		2862	6.2	12.9	233	3.283	2.075	13.7	20.6	1.38	7.6	5	9.7	3.8	1.58217	112.289	38.3684	3	1	1	0	0	0
0	0		0		1442	4.6	16.4	145	2.288	1.58	12.8	24.9	1.23	7	4.8	9.7	3	1.4481	91.7722	58.6948	3	1	0	0	1	0
0	0		0		3081	5.5	15.8	101	3.19	1.419	15.8	17.4	1.24	6.4	3.6	8.3	2.8	2.24806	71.1769	58.123	3	1	1	0	1	0
1	0		0		2864	8.7	13.4	294	5.798	1.858	14.6	25.8	6.66	7.2	4.7	9.9	4.2	3.12056	158.235	7.61578	5	0	0	0	0	0
0	0		0		3076	13.8	14.1	231	10.742	2.148	13.7	28	1.13	6.9	4.5	10.5	4.7	5.00093	107.542	65.0314	2	1	0	0	1	0
0	0		0		2395	7.2	13.5	118	4.904	1.476	13.1	28.7	2.17			9.1	3.2	3.32249	79.9458	29.5471	4	0	1	0	1	0
0	0		0		2910	7.2	14.8	197	3.517	2.491	13.8	23.4	1.43	7.1	4.7	9.4	3.2	1.41188	79.0847	48.9208	3	1	0	1	0	0
1	0		0		3058	7.8	9.2	197	4.562	2.418	14	26.2	1.28	6.9	4.1	10.1	4.3	1.88668	81.4723	42.0214	3	0	0	0	1	1
0	1	326	0		1601	9.4	10.7	272	6.419	2.14	12.7	64.5	5.31	6.9	3.9	8.3	4.3	2.99953	127.103	7.52398	5	1	1	0	1	1
1	0		0		1601	3.8	10.6	160	2.298	1.02	13.3	23.9	4	6.8	4.6	9.6	3.9	2.25294	156.863	14.106	5	1	1	0	0	1
0	0		0		2273	5.5	13.9	232	3.611	1.136	13.3	14.9	1	7.6	4.4	9.2	3.3	3.1787	204.225	75.3867	2	0	0	0	0	0
0	0		0		1238	5.4	14.7	174	3.29	1.77	13.7	18	1.25	7.6	4.8	9.9	2.8	1.85876	98.3051	57.5613	3	1	1	0	0	0
0	0		0		2605	7.6	14.2	327	4.874	1.788	14.1	25.2	1.51	7.9	4.9	10	3.4	2.72595	182.886	45.8049	3	1	0	0	1	0
0	0		0		1153	7.3	12.1	243	5.637	1.05	13.8	52.9	4.44					5.36857	231.429	12.4339	5	1	1	0	0	1
0	0		0		2247	6.9	9.1	149	4.565	1.506	13.8	62.1	6.48	7	4	9.2	4.8	3.03121	98.9376	7.87228	5	1	0	0	1	1
0	0		0		2688	10.1	12.4	546	6.549	2.078	14	12.1	1.02	7.7	4.7	9.1	3.5	3.15159	262.753	73.6033	2	1	1	0	1	1
1	0		1	990	3690	8.1	11.4	111	5.37	2	13.1	20.7	2.13	6.6	3.7	8.7	2.1	2.685	55.5	22.7026	4	1	1	0	0	1
1	0		0		1020	6.8	9.9	183	4.335	1.91	15	15.5	1.34	5.9	3.8	8.9	3.9	2.26963	95.8115	39.7573	3	1	1	0	1	1
0	0		0		2553	6.5	11.7	335	4.019	1.212	14.6	31.8	1.7	7.3	4.5	9.8	3.3	3.31601	276.403	39.6901	3	1	1	0	0	1
0	0		0		1167	5.5	12.2	239	2.759	1.82	12.3	27.9	1.11	7.6	4	8.9	3.5	1.51593	131.319	66.4507	2	1	0	0	1	1
0	0		0		3646	4.9	14.2	202	2.35	2.1	13.7	16.5	1	7.4	4.4	9	3.3	1.11905	96.1905	75.3867	2	1	0	0	0	0
1	0		0		2435	6.6	11.8	224	3.311	2.149	13.2	18.3	1.34	7.7	4.8	9.7	3.7	1.54072	104.235	39.7573	3	0	0	0	0	1
1	0		0		3627	6.3	10.8	234	3.47	2.07	12.9	25.4	0.9			9.6	3.6	1.67633	113.043	64.3292	2	0	1	0	1	1
1	0		0		1722	16.2	10.9	386	13.032	1.794	18.1	18.3	1.73	6	3.3			7.26421	215.162	29.1937	4	0	0	0	1	1
0	0		0		2839	7.5	11.5	231	4	2.544	17.1	13.9	0.92	7.4	4.8	9.8	3.6	1.57233	90.8019	83.3826	2	0	1	0	0	1
0	0		0		1791	8.9	9.7	238	6.363	1.364	16.5	26.5	1.89	6.7	3.7	9.3	4.2	4.66496	174.487	34.9183	3	1	1	1	0	1
0	0		1	1471	1746	6.7	12.9	186	4.483	1.539	14.4	21	1.07	7.6	4.6	9.7	3.9	2.91293	120.858	69.4656	2	1	0	0	1	1
0	0		0		2241	7.6	13.8	320	4.856	2.194	13.2	41.8	2.19	8.2	4.6	9.7	3.7	2.21331	145.852	29.2212	4	0	0	0	1	0
0	0		0		1260	6.4	15.2	249	3.114	1.87	13.5	9.4	1.28	7.8	4.6	9.7	3.2	1.66524	133.155	55.9343	3	0	0	0	0	0
1	0		0		2181	7.2	11.9	358	4.309	2.201	12.7	16.4	1.66	7.8	4.7	9.3	3.4	1.95775	162.653	30.6886	3	1	1	0	0	1
1	0		0		1987	5.3	12.8	189	3.534	1.131	12.7	19.2	5.37	7.1				3.12467	167.109	9.87998	5	1	1	0	1	0
0	0		0		2531	5	13.4	181	2.889	1.648	13.1	22.1	1.62	7.4	4.5	9.5	3.6	1.75303	109.83	42.0718	3	0	1	0	0	0
0	0		0		1033	6.4	14.5	133	3.664	2	12.8	18	1.05	7.5	4.6	9.3	3.5	1.832	66.5	71.0685	2	1	0	0	1	0
1	0		0		2131	7.5	12.7	230	1.473	5.421	12.6	11	0.94	7.7	4.8	9.5	4.3	0.271721	42.4276	61.0345	2	0	1	0	0	0
1	0		0		3219	6.5	12.4	234	3.577	2.199	13	14.9	0.81	7.4	4.7	9.5	4.4	1.62665	106.412	73.0682	2	1	1	0	0	0
1	0		0		2827	11.3	9.3	179	9.915	0.733	16.1	31.5	1.2	5.4	3.1			13.5266	244.202	45.4315	3	1	0	0	0	1
0	0		0		949	10.7	11.1	306	8.114	1.6	13.1	39.8	3.57	7.5	3.9	9.3	3.8	5.07125	191.25	16.1852	4	1	0	0	1	1
1	0		0		904	7.5	14	238	5.655	1.66	14.1	7.8	0.44	6	3.5	8.9	3.8	3.40663	143.373	101.556	1	0	1	0	1	0
0	0		0		1489	5.1	13.4	223	2.468	2.06	12.7	23.6	0.8	6.8	4.4	9.2	3.5	1.19806	108.252	89.8751	2	0	0	0	0	0
0	0		0		2512	4.8	14.5	197	2.656	1.339	12	15.1	0.93					1.98357	147.125	82.2999	2	0	0	0	0	0
0	1	1167	0		2552	16.4	11.9	265	14.705	0.849	14.4	62.2	2.48	5.3	3.5	8.3	3.9	17.3204	312.132	24.9662	4	1	0	0	1	1
1	1	100	0		3002	7.7	11.1	219	5.103	1.643	22	51.7	2.19	7.6	3.5	9	3.4	3.1059	133.293	21.7991	4	0	0	0	1	1
0	0		0		2472	8.4	13.2	229	4.674	2.673	13.9	19.7	1.19	7.7	4.5			1.7486	85.6715	60.6608	2	0	0	0	1	0
1	0		0		3021	3.7	10.9	281	1.636	1.554	14.6	13.1	0.85	6.7	3.5	8.9	2.9	1.05277	180.824	68.4493	2	0	1	0	0	1
0	1	281	1	2568	3730	7.6	12.9	228	4.56	2.15	12.6	20.4	1.91	8.1	4.5	9	2.8	2.12093	106.047	34.2354	3	0	1	0	1	1
0	0		0		3039	9.2	14.7	220	7.061	1.45	12.7	19.2	10.63	6.3	3.8	8.3	3	4.86966	151.724	3.22818	5	1	0	0	1	0
0	0		0		2097	6	13.5	167	2.318	2.693	14.1	24.2	1.34	6.8	4.4	9.6	3.7	0.86075	62.0126	52.5502	3	1	1	0	0	0
0	0		0		1110	8.2	10.6	207	3.191	3.07	14.8	57.1	2.95	7.9	4.3	8.9	4.8	1.03941	67.4267	20.2409	4	1	0	0	1	1
0	0		0		2413	8.4	14.6	196	5.464	2.074	14.2	18.7	1.38	8.1	4.9	9.8	2.7	2.63452	94.5034	50.7143	3	0	0	0	0	0
1	0		0		3767	2.2	12.6	68	0.9	1.01	12.9	8	0.71	6.4	3.8	8.2	2.7	0.891089	67.3267	85.0873	2	0	0	0	1	0
0	0		0		1281	7.1	15.4	205	4.481	1.87	13.5	17.4	1.18	7.5	4.1	10.4	3.6	2.39626	109.626	61.2828	2	1	0	0	1	0
0	0		0		1097	10.2	14.4	336	6.369	2.88	14	29.9	1.51	7.2	4.4	9.2	4.3	2.21146	116.667	45.4843	3	1	1	0	1	0
1	0		0		1157	14.8	9	79	13.468	0.3	13.3	49.8	2.56	5.1	2.9	7.4	2.9	44.8933	263.333	18.0499	4	1	0	0	1	1
1	0		0		1034	5.9	11.9	144	3.602	1.62	13.9	23.2	1.34	6.5	4.5	9.2	3.4	2.22346	88.8889	39.479	3	0	1	0	0	1
1	0		1	1652	3613	3.8	8.8	261	1.83	1.54	15.3	23.6	1.31			9.1	3.2	1.18831	169.481	40.5747	3	1	1	0	0	1
1	0		0		3814	8.2	13.4	208	4.46	3.1	12.4	13.6	0.65	7	4.2	9	4	1.43871	67.0968	88.6955	2	0	1	0	0	0
0	0		0		3316	7.2	10.4	348	4.467	1.781	13.7	25	1.87	6.3	3.9	8.9	3.9	2.50814	195.396	35.1227	3	1	1	0	1	1
0	0		0		3219	11.8	10.6	142	9.339	1.384	14.2	27.3	1.45					6.74783	102.601	47.7695	3	0	0	0	0	1
0	0		0		1928	6.2	11.1	281	3.8	0.982	15.5	18.2	1.18	6.7	3.8	8.9	3.6	3.86965	286.151	61.2828	2	1	1	0	0	1
1	1	278	0		1131	5.8	10.6	170	3.794	1.48	14	54.7	5.26	6.7	4.1	8.4	5.8	2.56351	114.865	7.55726	5	1	1	0	1	1
1	0		0		1905	20.3	8.6	75	18.297	0.663	13.5	38.6	1.58	4.8	2.6	8	3	27.5973	113.122	32.3489	3	0	0	0	0	1
0	0		0		1110	6.8	13.6	213	4.235	1.98	12.5	25.4	1.34	7.4	4.5	9.3	3.6	2.13889	107.576	52.5502	3	1	1	0	0	0
1	0		0		2994	8.8	14.6	263	4.94	2.983	13.5	14.6	0.75	7.4	4.1	9.1	3.4	1.65605	88.1663	79.6319	2	1	1	0	0	0
1	0		0		985	7	12.1	237	4.068	2.12	13.8	21.6	1.34	7.5	4.2	9.3	3.6	1.91887	111.792	39.479	3	0	0	0	1	0
1	0		0		1468	4.4	11	127	2.355	1.43	13.7	18.9	1.42	7.4	4.4	9.9	4	1.64685	88.8112	36.8061	3	1	1	0	1	1
1	1	1485	0		1637	9.1	9.1	302	6.533	1.85	14.3	56.6	5.23	7.5	4.1	9.4	3.2	3.53135	163.243	7.6097	5	1	1	0	0	1
0	0		0		1377	4.5	13.7	170	1.935	2.01	12.4	14.6	0.93	7	4.9	9.5	2.9	0.962687	84.5771	81.7238	2	1	0	0	0	0
0	0		0		2374	3.9	14.6	227	1.988	1.488	13.1	15.5	1.36	7.1	4.6	9.4	3.7	1.33602	152.554	51.6173	3	0	0	0	0	0
1	0		0		2147	6.1	9.8	197	3.948	1.094	13.9	54	3.45	5.6	3.7	8.5	4.7	3.60878	180.073	12.5838	5	0	0	0	0	1
0	1	3309	0		3575	7.3	13.8	155	5.22	1.36	13.5	24.7	2.02	6.7	4.5	9.7	3.1	3.83824	113.971	31.9944	3	1	0	0	1	0
0	1	997	0		1733	5	11.9	181	3.03	1.141	13.1	50.1	2.97	7.6	4.4	9.2	3	2.65557	158.633	20.0762	4	1	0	0	1	1
1	1	670	0		1019	8.7	8	212	5.715	2.17	13.1	43.4	2.38			9	4.5	2.63364	97.6959	19.7131	4	1	0	0	0	1
1	0		0		2177	4.4	11.9	200	2.616	1.344	12.4	18.4	1.18	6.9	4.2	9.4	3.1	1.94643	148.81	46.0395	3	1	1	0	0	1
1	0		0		2217	5.8	10.3	298	4.255	1.176	13.5	21.1	1.26	5.6	3.6	8.9	3.7	3.6182	253.401	42.5293	3	1	0	0	1	1
0	0		1	997	1279	7.4	11.4	170	5.208	1.37	14.1	45.7	1.99	7.5	4.3	9	4	3.80146	124.088	32.5785	3	1	1	0	1	1
1	0		0		2626	6.9	11.4	212	4.938	1.309	13.8	33	2.42	7.6	4.2	9.3	2.8	3.77235	161.956	19.3198	4	1	1	0	1	1
0	1	563	1	2574	3634	7.9	12	244	4.98	2.1	12.1	45.9	3.03	6.6	4.2	9.2	4.3	2.37143	116.19	19.5966	4	0	0	0	0	1
1	0		0		3392	5.3	9.2	409	3.561	1.385	16.7	21.2	1.04	7.2	3.8	10.2	2.6	2.57112	295.307	53.6343	3	1	0	0	1	1
1	0		0		2465	4.8	13.4	244	2.147	2.059	14.3	25.8	14.53	7.7				1.04274	118.504	2.94486	5	0	1	0	1	0
0	0		0		3305	8.1	12.9	191	4.805	2.282	13.1	32.5	2.28					2.10561	83.6985	27.6376	4	1	1	0	1	1
1	0		0		3682	5.1	10.3	249	3.06	1	12.8	23.4	0.86	7.5	4.5	9.4	4.5	3.06	249	67.4882	2	1	0	0	0	1
1	0		1	1083	1252	4	7.5	125	2.459	1.15	13.9	54.8	3.56	6.4	4.5	11.1	4.4	2.13826	108.696	12.1153	5	0	0	1	1	1
0	0		0		1054	7	11.9	250	4.577	1.76	16.2	30.6	2.15	8.3	4.9	9.7	3.3	2.60057	142.045	29.6706	4	0	0	0	1	1
1	0		1	755	3716	11	13.3	219	6.25	3.3	15.8	32.1	3.26	7.9	3.8	9.2	3.5	1.89394	66.3636	13.4759	5	1	0	0	0	0
0	0		0		1588	6.6	12.8	210	3.899	1.56	12.7	18.4	3.5	7.4	4.3	9.3	3.5	2.49936	134.615	12.3668	5	0	0	0	0	1
0	0		0		3296	14.6	11.8	215	11.263	2.22	14.5	14.4	1.21	7.9	5.1	10.2	4.6	5.07342	96.8468	59.4507	3	1	1	0	0	1
0	0		0		2586	8.4	13.5	164	5.379	2.113	13.4	15	1.39	6.8	4.3	9.4	3.4	2.54567	77.6148	50.2735	3	1	1	0	0	0
1	0		0		1667	4.7	12.9	197	2.474	1.693	12.9	20.8	0.74	7.3	4.6	5.9	5.4	1.46131	116.361	80.9348	2	0	1	1	0	0
1	0		0		3749	6.3	12.6	278	3.33	2.22	13.4	25.8	0.95	6.6	4.3	8.6	4.4	1.5	125.225	59.8368	3	1	1	0	1	0
1	0		0		1167	12.3	8.9	199	10.666	0.91	14.7	56.8	5.56	7.4	4	9.3	7.3	11.7209	218.681	7.06709	5	1	1	0	1	1
0	0		0		2313	5.8	14.2	184	3.626	1.49	14.4	10.4	0.95	7.4	4.3	8.8	2.5	2.43356	123.49	79.6483	2	1	1	0	0	0
1	0		0		2549	9.3	11.2	161	7.818	0.686	15.1	22	1.73	6	3.5	8.5	2.3	11.3965	234.694	28.9894	4	0	1	0	1	1
0	0		1	331	2127	4.3	13.5	197	2.468	1.373	13.8	12.4	0.64	6.6	3.7	8.4	3.4	1.79752	143.481	97.818	1	0	0	1	1	0
0	0		1	566	1840	4.7	11.1	217	2.954	1.158	12.9	77.9	2.51	6.7	4.1	8.5	4.2	2.55095	187.392	24.6059	4	1	0	0	0	1
0	0		1	613	2150	10.4	10.1	208	7.297	1.453	13.9	28.2	1.68	5.4	3.2	8.2	4.1	5.02202	143.152	39.9802	3	1	1	0	0	1
1	0		0		1847	8.2	9.9	194	6.063	1.407	13.8	20.2	1.03	7.1	4.2	9.2	4.1	4.30917	137.882	54.2645	3	1	1	0	1	1
0	0		0		3296	4.8	14.2	188	2.935	1.316	13	15.4	1.93	7.7	4.9	9.7	2.3	2.23024	142.857	33.8069	3	0	1	0	0	0
1	0		0		3266	5.4	8.3	141	3.766	0.971	13	24.8	1.09	5.9	3.3	9.1	2.9	3.87848	145.211	50.6743	3	0	0	0	0	1
0	0		0		2421	7.9	16	247	5.038	2.367	13.4	13.3	1.21	8.4	4.6	9.5	2.3	2.12843	104.351	59.4507	3	1	0	0	1	0
0	0		0		1964	4.3	14.4	155	2.294	1.542	14	21.2	1.92	7.1	4.3	9.3	2.5	1.48768	100.519	34.0199	3	1	1	0	0	0
0	0		0		1469	4.2	11.2	132	2.049	1.32	13.6	26.5	1.73	7.4	4.8	9.3	2.2	1.55227	100	38.5875	3	1	0	0	0	1
1	0		0		3311	13.6	9.7	382	11.699	0.931	12.7	89.6	3.95			8.2	4.7	12.5661	410.311	10.6844	5	0	0	0	0	1
1	0		0		3389	9	10.3	191	6.528	1.12	12.4	16	0.67	6.4	3.4			5.82857	170.536	87.8156	2	0	0	0	0	1
1	0		0		1345	8.2	10.7	217	5.453	1.44	12.8	14.9	0.96	6.2	3.5	8.2	2.9	3.78681	150.694	59.0841	3	0	0	0	0	1
1	0		0		3527	6.9	12.3	252	3.02	3.26	12.8	17.9	0.93	7.3	4.4	9.7	3.6	0.92638	77.3006	61.396	2	0	0	0	0	0
1	0		0		1802	8.1	10.7	289	6.072	1.462	13.2	30.6	2.06	6.8	4.5	10.2	2.6	4.15321	197.674	23.4731	4	1	0	0	0	1
0	0		0		1546	5.4	11.6	212	2.131	2.58	15.7	21.6	1.33	7	4.6	9.2	3.1	0.825969	82.1705	53.0283	3	1	1	0	0	1
1	0		0		3547	5.3	10.5	239	3.86	0.87	14.2	25.8	1.93	5.7		9.2	3	4.43678	274.713	25.3979	4	0	1	0	0	1
1	0		0		3221	13.3	11.4	305	12.133	1.08	13.9	29.1	1.79	7.1	4.5	9.4	3.5	11.2343	282.407	27.8187	4	0	1	0	1	1
1	0		0		1397	7.8	9.9	274	4.963	2.17	13.9	26.8	1.17	7.9	4.9	10.2	3.9	2.2871	126.267	46.1901	3	1	0	0	1	1
0	0		0		2819	7.2	10.5	329	3.892	2.29	13.4	22.1	1.46	7.4	4.7			1.69956	143.668	47.0425	3	0	1	0	0	1
0	0		0		2777	4.4	13.3	232	2.452	1.526	14.8	25.5	1.7	7.1	4.7	9.3	4.8	1.60682	152.031	39.1364	3	1	0	0	1	0
0	0		0		3588	5.5	14.1	180	3.19	1.52	14	16.9	1	7.4	4.6			2.09868	118.421	74.335	2	0	0	0	1	0
1	1	387	0		1120	4.6	7	255	2.375	1.46	13.7	89.6	4.75	7.3	4.4	9.1	4.2	1.62671	174.658	8.48913	5	1	1	0	1	1
1	0		0		1915	6.3	12.8	137	3.15	2.302	12.9	31.2	1.18	7.8	4.7	9.8	4.4	1.36838	59.5135	45.7173	3	1	1	0	1	0
1	1	1683	0		3725	7.5	10.9	249	5.02	1.83	13.9	56.5	3.35	8.2	4.6	9.6	4.6	2.74317	136.066	12.9481	5	1	0	0	1	1
1	0		0		2021	6.7	12.9	206	2.829	3.295	14	19.5	1.21	7.7	4.7	9.4	3.9	0.858574	62.519	44.3505	3	1	0	0	0	0
0	0		0		2945	5.5	13.9	272	3.104	1.615	13.5	20.4	1.13	7.1	4.5	9.8	3.2	1.92198	168.421	64.1241	2	0	0	0	0	0
0	0		0		3535	5.2	12.8	245	2.65	1.93	13.1	16.8	1.34	7.9	4.7	9.7	2.8	1.37306	126.943	52.1824	3	0	0	0	1	1
0	0		0		3224	6.6	11.2	231	3.946	1.681	13.9	21.2	1.71	6.9	4.4	9.3	3.7	2.34741	137.418	38.8599	3	0	0	0	0	1
0	0		0		2622	8.9	13	261	4.077	3.495	13.8	18	1.36	6.9	4.7	9.9	3.9	1.16652	74.6781	51.256	3	0	1	0	0	0
0	0		0		2874	7.5	8.8	137	4.661	2.155	13.6	25.3	17.78	6.4	4	8.5	4.9	2.16288	63.5731	1.72115	5	1	1	0	1	1
0	1	601	1	816	1118	10.8	13	339	7.014	2.55	15.7	29.5	2.37	6	3.1	8.1	4.5	2.75059	132.941	26.1892	4	1	0	0	1	0
1	0		0		1848	3.1	8.4	225	1.422	1.379	13	34.4	2.17	7.3	4.5	9.6	4.2	1.03118	163.162	21.888	4	0	1	0	0	1
0	0		0		2856	5	10.6	178	2.1	2.302	13.4	39.2	2.04	6.8	4.1	8.6	3.1	0.91225	77.3241	31.3943	3	1	1	0	1	1
0	0		0		3617	6.6	12.3	103	4.99	1.19	13.3	80.8	2.58	6.6	4.3	9.2	3.6	4.19328	86.5546	23.6344	4	0	0	0	0	1
0	0		0		1751	6.2	10.6	151	3.359	1.793	20.1	66.9	4.53	6.8	4.2	8.8	5.2	1.8734	84.2164	11.9666	5	0	1	0	1	1
1	0		0		1181	4.7	12.1	233	2.612	1.33	12.9	49.1	2.04	7.2	4.6	9.9	3.1	1.96391	175.188	23.5854	4	1	0	0	0	0
1	1	637	0		3078	9.1	9.5	329	5.833	2.342	12.5	28.6	1.19	6.4	3.9	9.2	3.7	2.49061	140.478	45.2532	3	1	0	0	1	1
1	0		0		1457	4.1	8.1	211	2.57	1.2	13.5	39.2	2.49	7.2	4.5	8.8	3.7	2.14167	175.833	18.5345	4	1	1	0	1	1
1	1	31	0		1588	10.2	9.5	219	9.225	0.58	16.4	26.1	1.34	5.6	3.3			15.9052	377.586	39.2027	3	1	1	1	1	1
0	0		0		2367	5.6	13.3	326	2.844	2.148	12.9	12.9	1.27	8.4	4.6	10.1	3.3	1.32402	151.769	55.6794	3	0	1	0	0	0
0	1	2698	0		3557	13.5	10.9	229	9.05	2.7	13.3	40.9	13.18	5.9	3.9	9.1	3.9	3.35185	84.8148	2.47177	5	1	0	0	0	1
1	0		0		3714	10.9	12.1	232	6.19	3.65	12.5	20.6	1.25	7.8	4.6	9.9	2.9	1.69589	63.5616	42.6404	3	0	1	0	0	0
0	0		0		1320	6.6	13.9	229	3.448	2.22	15	10.9	1.25	7.1	4.5	9.5	3.1	1.55315	103.153	56.7583	3	0	0	0	0	0
1	0		0		2036	7.1	14.2	240	4.399	1.91	13.4	17.4	0.72	7.8	4.4	9.3	3.3	2.30314	125.654	83.075	2	0	0	0	1	0
1	0		0		1118	5.1	11.3	187	2.561	1.64	12.9	27.2	1.28	6.7	4.5	9.2	4.1	1.56159	114.024	41.4351	3	1	0	0	1	1
0	1	147	0		1273	7.9	10.7	235	4.718	1.56	13.5	61.7	4.53	6.4	4.2	8.6	4	3.02436	150.641	11.9666	5	1	1	0	1	1
1	0		0		3248	9.4	10.8	222	4.949	3.599	13.8	24.4	0.83	7.4	5	9.5	4	1.3751	61.6838	69.9552	2	0	0	0	0	1
0	0		0		1415	7.5	10.4	119	5.941	0.83	13.5	26.5	1.03		3.5			7.15783	143.373	71.7254	2	0	0	0	0	1
1	0		0		2990	8.2	9	208	5.543	1.781	15.5	9.8	1.05	6.5	3.7	9	2.3	3.1123	116.788	52.6463	3	1	0	0	0	1
1	0		0		3555	7.7	12.6	172	4.71	2.3	13.3	23.8	0.91	7.5	4.5	9.6	4.2	2.04783	74.7826	62.5899	2	1	1	1	1	0
0	1	46	1	207	3547	6.7	8.8	141	3.85	1.8	15	85.7	5.2	6.5	4.1	8.6	4.1	2.13889	78.3333	10.1285	5	1	1	0	1	1
0	0		0		1730	9.4	12.4	219	6.727	1.693	12.3	37.4	1.91	7.3	4.2	9.1	4.2	3.97342	129.356	33.9957	3	1	0	1	1	1
0	0		0		1475	6.2	12	190	4.3	1.44	12.5	25	1.37	6.9	4.1	9.3	3	2.98611	131.944	50.804	3	1	0	0	1	1
1	0		0		3703	7	12.6	200	3.05	3.29	12.7	13.9	0.73	6.9	4.4	9.5	3.2	0.927052	60.7903	81.7012	2	0	1	0	0	0
0	0		1	593	2506	4.9	10.2	186	3.299	1.096	14.6	18	1.23	8	4.5	9.6	2.6	3.01004	169.708	57.876	3	0	0	1	0	1
0	0		0		2632	5.2	15	219	2.061	2.422	13.3	22.3	1.37	7.1	4.5	9.4	3.7	0.85095	90.4211	50.804	3	0	1	0	0	0
0	1	849	0		1056	7.6	10.5	270	4.885	1.52	13.2	69.8	8.52	7.4	4.8	9.7	5.6	3.21382	177.632	5.5756	5	1	1	0	1	1
0	1	59	0		1114	6.9	7.9	225	4.747	1.62	13.3	81.6	4.46	6	3.4	8.3	5.9	2.93025	138.889	12.194	5	1	1	1	1	1
0	0		0		1580	6.4	16.3	148	3.237	2.51	13.5	22.3	1.32	7.4		9.2	3.1	1.28964	58.9641	53.1398	3	1	0	0	0	0
0	0		0		2533	7.3	13.5	243	4.651	1.66	17	28.1	1.58	7.2	4	8.8	2.7	2.80181	146.386	42.758	3	0	0	0	0	0
0	1	128	0		1372	8.1	7.8	229	5.288	1.9	14.7	52.5	4.94	6.3	3.7	8.6	4.3	2.78316	120.526	10.7765	5	1	1	0	1	1
0	0		0		1252	6.2	14.4	197	3.836	1.66	13.9	19.1	1.14	7	4.5	9.6	3.1	2.31084	118.675	63.4447	2	1	1	0	1	0
0	0		0		2423	6.2	12.6	204	4.076	1.471	13.2	28.8	1.48	7.2	4.6	9.3	2.9	2.7709	138.681	46.2751	3	0	1	0	0	1
1	0		0		1783	12	9.7	546	8.707	2.123	14.3	43.5	2.01	6.4	2.4	11.5	4.3	4.10127	257.183	24.0116	4	1	1	0	1	1
1	0		0		3578	6.1	12.8	221	2.67	2.82	12.5	26.3	0.89	7.1	4.5	9.6	3.9	0.946809	78.3688	64.2944	2	0	0	0	0	0
1	0		0		3239	4.8	8.1	174	2.396	1.782	15.5	28.6	2.03	6.3	4.1	9.2	3.4	1.34456	97.6431	23.7259	4	0	0	0	0	1
0	1	1489	0		2127	9.6	9.6	208	7.219	1.516	13.6	45.6	2.22	7.7	4.5	8.6	4	4.76187	137.203	28.3434	4	1	1	0	1	1
0	0		0		1450	6.7	11.6	163	3.986	1.77	14	26.8	1.47	7.9	4.8	9.8	3.9	2.25198	92.0904	46.6559	3	1	1	0	0	1
0	0		0		1732	4	12.2	118	1.901	1.749	13.7	56.3	2.91	7.2	4.4	9.9	5	1.08691	67.4671	20.4337	4	1	1	0	0	1
0	0		0		2708	9.3	12.1	157	6.6	1.583	13.2	14.9	1.21	7.5	4.5	9.5	3.1	4.1693	99.1788	59.0345	3	1	1	0	1	1
1	1	101	0		3627	4.9	8.6	187	4.75	0.1	14.3	64.5	5.88					47.5	1870	6.55856	5	0	1	0	0	1
0	0		0		3637	8.9	9.9	120	5.74	2.15	13	36.7	2.58	7.2	4.4	9.6	2.8	2.66977	55.814	23.6344	4	1	1	1	1	1
0	1	129	0		1929	7.8	8.3	342	5.796	0.906	16.1	85.3	5.72	7.7	4.1	9	3.9	6.39735	377.483	9.02613	5	1	1	0	1	1
1	0		0		3344	22.2	8.9	27	20.542	0.456	17.3	63.5	2.82	5.4	2.4	11.6	1.5	45.0482	59.2105	15.9454	4	1	0	0	0	1
0	1	1467	0		2272	6	9.3	143	4.003	1.288	12.4	107.4	5.2	6.8	3.9	8.4	4.8	3.10792	111.025	10.1285	5	1	1	0	1	1
0	1	291	1	330	3692	7.5	12	215	3.8	1.88	14	51.6	3.33	8	4.1	8.6	3.3	2.02128	114.362	17.3603	4	0	1	0	1	1
1	0		0		1535	18.6	12.5	208	16.536	1.03	15.9	17.2	1.26	6.2	4	8.8	3	16.0544	201.942	41.936	3	0	0	0	0	0
0	0		0		2860	5.6	12.9	372	3.498	1.273	13.5	32.4	1.55	6.6	3.9	9.3	3.2	2.74784	292.223	43.4542	3	1	0	0	0	1
0	0		0		3300	6.6	13.3	338	2.649	2.29	12.6	19.2	12.3	6.8	4.1	9.7	3.8	1.15677	147.598	2.66833	5	0	1	0	1	0
0	1	1441	0		3799	3.9	12.5	139	2.61	0.79	11.9	13.7	0.99	5.9	3.5	8.8	4.2	3.3038	175.949	74.7171	2	1	1	0	1	1
1	1	878	1	961	3693	7.3	10	185	4.09	2.3	12.5	41.6	2.04	7.1	4.1	9.4	3.2	1.77826	80.4348	23.4203	4	1	1	0	1	1
0	0		0		1883	8.3	10	270	6.279	1.317	16.6	39.6	2.51	7.4	4.5	9.1	3	4.76765	205.011	24.2626	4	1	1	0	0	1
0	0		0		3741	4.9	11.5	149	2.94	1.39	12.9	32.5	2.04	6.9	3.6	8.3	3.2	2.11511	107.194	31.1745	3	0	0	0	0	1
0	0		1	1178	2243	5.5	15.3	197	3.198	1.641	13.7	18.8	0.95	7.2	4.6	10.7	2.5	1.94881	120.049	78.5371	2	0	0	0	0	0
0	0		0		1608	6.4	14.1	202	3.182	2.2	13.8	17.3	13.25	6.9	4.9	10	3	1.44636	91.8182	2.4388	5	1	1	0	0	0
0	1	1923	0		3709	6.1	14.3	118	3.68	1.44	15.6	33.9	2.14	6.8	4.1	8.8	2.5	2.55556	81.9444	29.422	4	1	0	0	0	0
1	0		0		3758	6.1	9.1	183	3.98	1.65	13.7	34.8	0.89	6.1	4.5	8.8	3.7	2.41212	110.909	63.8443	2	0	1	0	0	1
1	0		0		1173	5.2	7.5	102	3.552	1.2	13.8	24.9	1.86	6.9	4.7	9.6	3	2.96	85	26.1875	4	0	0	0	0	1
1	0		0		3375	4.2	10.9	164	2.648	1.096	12.5	61.5	2.42	7.4	4.5	9.4	4.3	2.41606	149.635	19.0503	4	0	1	0	1	1
1	0		0		3767	6.3	15.2	237	3.88	1.9	11.8	16.8	0.89	7	4.5	9.2	4.3	2.04211	124.737	63.8443	2	1	1	0	1	0
0	0		0		2778	6.9	13	205	3.651	2.514	13.8	27.5	1.44	8.5	4.9	9.3	3.7	1.45227	81.5434	47.4988	3	0	0	0	0	0
0	1	79	0		2596	7.2	7.5	266	4.601	1.809	16.7	36.4	3.73	5.4	3.1	8.2	3.8	2.54339	147.043	15.0296	4	0	0	0	1	1
0	0		0		3697	6.6	13.2	189	4.33	1.73	13.5	16	1.54	6.6	3.8	9.3	2.6	2.50289	109.249	43.7956	3	0	0	0	0	0
1	0		0		3213	10.2	11	150	7.409	1.328	12.8	17.6	1.14	6.2	3.8			5.57907	112.952	47.33	3	1	1	0	0	1
1	1	161	0		3157	9	10.9	282	6.229	2.058	13.2	43.2	5.81	6.4	3.5	8.2	4.4	3.02672	137.026	6.60763	5	1	1	0	1	1
0	0		1	927	2322	8.4	12.9	179	5.598	0.975	13.9	36.7	2.22	6.6	4	8.6	2.6	5.74154	183.59	28.145	4	1	0	0	1	1
1	0		0		2363	4.8	12	167	2.788	1.519	14.3	23.7	1.36	6.3	3.9	9.5	4.3	1.83542	109.941	38.2372	3	1	1	0	1	0
0	0		0		1148	5.6	13.8	160	2.398	2.16	14.1	21.8	1.37	6.3	4.1	8.9	4	1.11019	74.0741	50.4484	3	0	0	0	0	0
0	1	815	0		995	8.1	12.8	208	5.357	1.77	13.6	60.4	4.05	7.2	4.8	8.7	5.1	3.02655	117.514	13.606	5	1	1	0	1	1
1	1	1583	0		2451	7.5	10.8	262	4.11	2.691	13.6	27.1	1.3	7.1	4.1	9.4	3.2	1.52731	97.3616	40.381	3	1	1	0	0	1
1	0		0		1513	8.3	13.9	270	4.461	3.01	13.1	10.3	0.74	7.5	4.7	9.7	3.5	1.48206	89.701	79.8057	2	0	0	0	1	0
1	0		1	458	3716	6.9	11.4	245	3.16	3.08	13.1	46	1.87	7.7	5	10.2	3.6	1.02597	79.5455	26.0183	4	0	0	0	0	1
0	0		0		2310	7.5	10.6	255	5.662	0.917	14.3	46	1.72	6.9	4.4	9.6	3.9	6.17448	278.081	38.3168	3	0	0	0	0	1
0	0		0		1674	6.7	13.8	191	4.395	1.529	13.2	16.9	1.45	7.5	4.9	9.3	3.3	2.87443	124.918	47.103	3	1	1	0	1	0
0	0		0		2871	15.6	10.1	228	12.995	1.255	13.7	25.8	5.72	7.4	4.97	8.8	3.5	10.3546	181.673	6.73353	5	0	0	0	1	1
1	0		0		2450	12.6	11.7	315	9.405	2.269	14.1	34.8	1.76	7.5	3.9	9.3	4.6	4.145	138.828	27.9969	4	0	0	0	0	1
0	0		0		1638	8.1	12.5	152	5.619	1.7	13.2	29	10.27	8.7	4.8	9.3	2.9	3.30529	89.4118	3.31853	5	1	1	0	0	1
0	0		0		1951	5.6	15.1	158	3.033	1.785	14.4	20.7	1.15	6.8	4.5	8.8	2.7	1.69916	88.5154	62.3389	2	0	0	0	1	0
1	0		0		2016	10	15	303	7.435	1.861	12.8	21.4	1.13	4.5	1.8	8	2.9	3.99516	162.816	47.8369	3	1	0	0	1	0
0	0		0		3296	9.5	11.9	186	6.004	1.98	14.1	48.1	3.2	8.3	4.5	9.2	3.9	3.03232	93.9394	18.0891	4	0	0	0	0	1
0	0		0		2064	4.9	16.5	174	2.546	1.704	13.8	21.6	1.97	7.4	4.4	9.5	2.6	1.49413	102.113	32.5187	3	0	0	0	1	0
0	0		0		3252	6.5	11.4	180	3.903	1.674	21.7	48.1	2.9	7	4.4	9.3	4.2	2.33154	107.527	20.3753	4	1	0	1	0	1
1	0		0		2393	4.4	12.2	163	2.6	1.406	13.8	25.8	11.85	5				1.84922	115.932	3.7155	5	0	1	0	1	0
0	0		0		997	5.9	12.4	190	3.638	1.61	12.9	27.2	2.35	7.9	4.5	9.8	3.8	2.25963	118.012	26.2737	4	0	1	0	1	1
0	1	1042	0		3758	6.9	12.3	215	3.93	2.36	15.8	24.8	1.54		3.9	8.7	3.3	1.66525	91.1017	43.7956	3	1	1	0	0	1
0	1	1224	0		2302	5.4	12.6	137	3.284	1.388	13.3	30.5	1.95	6.5	4.2	8.6	3.3	2.36599	98.7032	32.9224	3	1	1	0	1	1
1	0		0		2073	5.6	10.9	232	3.294	1.522	12.4	18.1	9.21	6.5	4.1	9.4	3.7	2.16426	152.431	5.0391	5	1	1	0	1	1
1	0		1	589	2930	6.7	8.9	113	2.494	2.002	14	29.5	1.66	7.4	4.7			1.24575	56.4436	30.0486	3	0	0	0	1	1
1	0		0		1005	3.4	8.7	115	1.63	1.21	13.6	17.1	1.48			8.2	3.3	1.34711	95.0413	34.5214	3	0	1	0	1	1
0	0		0		1299	7	11.2	186	3.231	2.69	12.9	28.4	1.41	7.1	4.6	9.6	4.1	1.20112	69.145	48.7233	3	1	0	1	0	1
0	0		0		3386	11.1	11.1	280	6.839	3.009	13.1	32.9	1.55	8.3	4.4	9.6	3.7	2.27285	93.0542	43.4542	3	1	0	0	1	1
1	0		0		3011	6.2	13.4	204	2.899	2.19	12.5	14.7	0.6	6.9	4.5	9.4	3.6	1.32374	93.1507	89.7918	2	0	0	0	0	0
0	1	808	0		2328	9.7	10.9	230	4.854	3.595	13.3	32.4	2.64	7.9	4.3	9.4	3.4	1.35021	63.9777	22.8257	4	1	1	0	1	1
1	0		0		3759	10.2	11.7	292	6.31	2.98	13.1	16.8	1.49	6.8	4.5	10.2	3.6	2.11745	97.9866	34.2415	3	1	1	0	1	1
0	0		0		1763	4.8	11.8	139	2.959	1.311	14.4	25.8	6.18	6.7				2.25706	106.026	6.13239	5	1	1	0	0	1
1	0		0		3207	6.2	12.2	146	3.771	1.795	13.2	24.9	1.59	7.2	4.7	9.4	3.8	2.10084	81.337	31.6552	3	0	1	0	0	0
0	1	390	0		3314	12	11.5	252	10.06	0.712	13.8	49.4	2.88	6.1	3.3	8.1	3.1	14.1292	353.933	20.5465	4	0	0	0	1	1
0	0		0		2964	5.3	13.9	176	3.285	1.236	13.6	19.1	1.83	7.8	4.7	10.1	2.2	2.65777	142.395	35.55	3	1	1	0	1	0
1	0		0		2847	6.9	9.8	112	4.938	1.38	13.3	52.7	2.47	6.5	3.7	9.2	5	3.57826	81.1594	18.5851	4	1	1	0	1	1
1	0		1	2365	3773	8.5	9.5	221	6	1.19	16.2	60.3	3.24	6.4	3.7	9.2	3.4	5.04202	185.714	13.3871	5	0	1	1	0	1
1	0		0		1524	9.2	12.7	267	6.626	1.77	14.5	44.4	2.05	7	4.8	10.4	3.6	3.7435	150.847	23.2822	4	1	1	0	0	0
0	0		0		1443	5.9	12.9	191	2.735	2.22	13.8	24.4	1.32	7.2	4.7	9.5	3.5	1.23198	86.036	52.7678	3	1	0	0	0	1
1	0		0		3003	5.8	11	176	3.525	1.565	13.4	24.3	1.16	6.6	4.2	8.9	3.6	2.2524	112.46	46.3452	3	0	0	0	0	1
1	0		0		2919	6	9.1	212	3.682	1.008	16.1	19.6	1.32	6.5	3.9	8.6	3.3	3.65278	210.317	39.6425	3	0	0	0	1	1
0	0		0		1925	6.1	10.4	256	3.698	1.556	13.8	9.7	1.06	8.4	4.7	9.6	3.6	2.37661	164.524	68.7936	2	1	1	0	1	1
1	0		0		1278	7.8	11.7	282	4.752	2.03	14.9	20.9	1.21	6.6	4.3	9.4	4.3	2.34089	138.916	44.04	3	0	1	0	0	1
0	0		0		3193	8.3	12.7	181	6.459	1.08	14	25.8	4.93	7.8	4.8	9.7	2	5.98056	167.593	8.05903	5	1	0	0	0	1
1	0		0		1915	5.4	10.8	315	3.307	1.369	15.2	14.9	1.25	6.2	4.1	8.7	3.7	2.41563	230.095	42.3419	3	0	0	0	1	1
0	0		0		942	6.5	14.4	278	3.076	2.8	13.2	11	1.09	7.6	4.6	9.4	2.7	1.09857	99.2857	66.5111	2	0	0	0	0	0
1	0		0		2301	4.1	9.1	154	1.64	1.512	14.9	32	3.56	7.8	4.6	9.9	4	1.08466	101.852	11.9463	5	0	0	0	0	1
1	0		1	535	1734	4.9	8.6	55	3.743	0.769	16.5	14.9	0.74	6	2.9	7.6	2.5	4.86736	71.5215	79.8057	2	1	1	0	0	1
0	0		0		1015	12.6	9.3	116	4.947	3.82	14.9	89.4	3.47	7.4	4.5	10.1	3.7	1.29503	30.3665	16.4015	4	0	0	0	0	1
0	0		0		1534	4.1	13	179	2.19	1.08	13.3	30.2	1.39	7.9	4.8	10	3.9	2.02778	165.741	49.5722	3	0	1	0	1	0
1	0		0		1109	5.8	10.6	241	3.538	1.66	13.4	23.5	1.13	7	4.4	9.4	4.6	2.13133	145.181	47.8369	3	0	0	0	0	1
1	0		0		3023	5.1	12.1	201	2.889	1.811	12.8	17.4	1.21	7.3	4.3	9.2	3.2	1.59525	110.988	44.04	3	0	0	0	0	0
0	0		0		2227	4.9	13.6	199	2.547	1.794	13.9	19.3	1.43	7.2	4.6	9.6	3.3	1.41973	110.925	47.9007	3	1	0	1	0	0
0	0		0		2609	6.2	11.4	242	3.611	1.849	13.1	47.3	2.54	7.4	4.7	9.6	4	1.95295	130.882	23.9166	4	1	0	0	0	1
1	0		0		3736	4.5	13.4	218	1.73	2.08	14.1	19.5	0.97	7.5	3.9	9.6	3.2	0.831731	104.808	57.5344	3	0	1	0	0	0
0	0		0		3230	10.2	11.4	237	5.984	2.765	13.3	59.2	3.79	6.4	3.9	8.6	5.8	2.1642	85.7143	14.7424	5	0	0	0	0	1
0	1	695	0		1916	11.5	13.5	286	7.596	2.38	14.5	59.4	9.47	8.4	5.2	9.9	3.3	3.1916	120.168	4.87232	5	0	0	0	0	0
1	1	1317	0		2310	3.3	8.2	218	2.098	0.655	16	20.8	1.3	6.7	4.4	9.4	3.7	3.20305	332.824	40.381	3	0	0	0	0	1
0	0		1	744	1292	9.5	8.4	82	8.063	0.72	14.4	36.8	1.98					11.1986	113.889	32.3202	3	0	1	0	0	1
0	0		0		911	8.3	11.2	213	5.133	2.3	12.7	67.4	4.25	7.5	4.1	9.3	5.5	2.23174	92.6087	12.8357	5	0	1	0	1	1
0	1	2616	0		3741	8.2	13.3	225	5.6	1.8	13.2	45.9	3.08	8	4.7	9.6	5.2	3.11111	125	18.9446	4	1	1	0	0	0
1	1	1330	1	2817	3724	5.7	12	261	3.55	1.53	14.5	36.1	2.5	6.4	3.5	9.1	4.4	2.32026	170.588	18.3158	4	1	1	0	1	0
1	0		1	2265	3756	8.2	12.6	133	5.55	2.17	12.3	23.8	1.28	6.8	4.2	9.2	4.2	2.5576	61.2903	41.1451	3	1	0	0	0	0
0	1	982	0		1434	12.9	10.7	203	7.42	3.96	13.7	31.9	2.08	6.5	4	9	3	1.87374	51.2626	30.4512	3	1	0	0	0	1
0	1	671	1	1312	1757	7.7	13.2	404	4.462	2.183	15	24.4	1.55	4.8	2	7.6	4.1	2.04398	185.066	43.15	3	1	1	0	1	0
0	0		0		2517	9.6	16.1	364	6.27	2.266	13.1	16.5	1.16	7.9	4.3	9.5	3.6	2.76699	160.635	61.2579	2	0	0	0	1	0
1	0		0		2531	6.4	11.9	241	3.179	2.57	14	21.2	0.98	7.1	4.3	9.1	3.3	1.23696	93.7743	56.4276	3	0	1	0	0	1
0	0		1	127	2684	8.1	9.3	159	6.574	0.973	13.9	67.3	2.56					6.75642	163.412	23.525	4	0	0	0	0	1
1	0		0		2085	15.7	11.9	252	13.658	1.364	16.4	52.6	2.27	5.7	2.8	8.3	4.8	10.0132	184.751	20.4385	4	0	1	0	1	1
0	1	100	1	386	1947	8.8	14.4	146	5.172	2.344	14	43.1	2.65	7.9	4.4	9	3.6	2.20648	62.2867	22.5625	4	0	0	0	0	0
0	0		0		1695	8	12.1	183	4.79	2.135	14.6	39.3	2.75	6.9	3.9	8.3	2.6	2.24356	85.7143	21.5744	4	1	1	0	1	1
1	0		0		1238	7	10.6	142	5.181	1.23	12.9	27.9	1.7	6.6	4.2	8.9	3.4	4.2122	115.447	28.9915	4	1	0	0	0	1
1	0		1	1735	2035	6.3	12	173	3.701	1.873	13.6	30.8	1.74	7	4.5	9.2	3.8	1.97597	92.3652	28.1877	4	1	1	0	0	0
1	0		0		2658	22.1	11.7	493	18.855	2.172	13.2	29.2	1.64	8.7	4.8			8.68094	226.98	30.2787	3	0	0	0	0	1
1	0		0		1191	4.6	12.1	202	2.859	1.36	12.1	19.3	1.26	6.8	4.4	9.2	3.6	2.10221	148.529	41.6424	3	0	0	0	0	0
0	0		0		2744	7.9	11.2	187	5.432	1.667	15.3	15.7	1.21	6.6	3.9	9.1	2.3	3.25855	112.178	58.2109	3	0	0	0	1	1
0	0		0		2738	6.1	13.4	170	2.908	2.161	13.9	8.9	1.44	6.4	4.2	9.4	3.2	1.34567	78.6673	47.1663	3	1	0	0	0	0
1	0		0		3675	7	13.3	146	4.09	1.99	13.8	16.6	1.37	7	3.9	9.4	3	2.05528	73.3668	37.6347	3	1	0	0	1	0
1	0		0		3741	7.8	12.1	303	4.71	2.13	12.4	15.5	0.69	7.1	4.1	9.1	3.8	2.21127	142.254	85.1562	2	1	1	0	0	0
0	0		0		1197	7.6	14.5	166	5.033	1.89	14.1	21	1.54	6.9	4.5	9.2	3.5	2.66296	87.8307	43.489	3	1	1	0	1	0
0	0		0		1854	4.7	15.1	106	2.946	1.329	14.1	27.4	1.93	6.8	4.5	9.3	3.5	2.2167	79.7592	33.1019	3	0	1	0	0	0
1	0		0		1200	5.2	12	259	3.089	1.68	13.7	21.8	0.92	6.7	4.5	9.3	3.6	1.83869	154.167	60.9066	2	1	1	0	0	0
0	0		0		1784	7.2	14.4	239	5.054	1.414	16.2	28.9	1.52	6.3	3.5	9.3	4.4	3.57426	169.024	44.1818	3	0	1	1	1	0
1	0		0		3802	6.9	13.7	165	4.37	2.18	13.4	11.7	1.05	7.8	4.2	8.4	2.8	2.00459	75.6881	51.9118	3	1	0	0	0	0
0	0		0		2254	4.3	8.6	162	3.097	0.736	14.5	24.5	1.08	7.1	4.6	8.6	2.9	4.20788	220.109	66.7856	2	1	1	0	0	1
1	0		0		900	7.8	11.2	246	3.017	3.65	13.6	33	1.24	7	4.4			0.826575	67.3973	42.4558	3	0	0	0	0	1
1	0		0		1589	5.1	11.1	225	2.83	1.15	19.1	61.6	1.82	7	4.1	9.3	4.6	2.46087	195.652	26.6967	4	1	0	0	1	1
1	0		0		1532	5.2	9.3	210	3.026	1.52	12.6	57.4	3.55	6.9	3.9	9.1	4.4	1.99079	138.158	11.903	5	1	1	0	1	1
0	0		0		3331	6.2	13.8	166	3.002	2.207	14.7	20.5	1.2	7.6	4.5	9.8	4	1.36022	75.2152	58.7979	3	1	1	0	1	0
0	0		0		1783	6.7	12.7	294	3.639	2.257	12.6	26.6	1.61	7.9	4.6	10	3.4	1.61232	130.261	41.2135	3	1	1	0	0	1
1	1	61	0		2587	5.9	8.8	89	3.749	1.054	15.9	41.8	2.22	6	3.2	8	3.9	3.55693	84.4402	20.9963	4	0	0	0	0	1
0	0		0		1475	4.8	10.6	135	2.692	1.47	15.2	18.8	0.8	6	3.6	8.7	3.5	1.83129	91.8367	87.3849	2	1	1	0	0	1
1	0		0		2533	8.4	13.8	241	5.39	2.33	14.4	25.8	1.5	6.5	4.7	9.9	3.8	2.3133	103.433	33.7279	3	0	0	0	0	0
0	0		0		2584	7.2	12	309	4.609	1.629	15.2	26.5	1.38	7.5	4.7	9.6	3.4	2.82934	189.687	49.6567	3	0	0	0	0	1
0	0		0		1323	8.3	12.9	189	5.794	1.96	13.7	33.5	1.18			9.1	3.3	2.95612	96.4286	60.0049	2	1	0	0	0	1
1	1	663	1	665	2801	4	8.8	286	2.84	0.6	13.8	55.1	2.92	6.2	3.2	8.4	5.9	4.73333	476.667	15.0743	4	1	1	0	0	1
0	0		0		2265	7.7	11.4	303	5.668	1.088	16.4	13.2	1.36	7.3	4.7	9	2.4	5.20956	278.493	50.541	3	0	0	0	0	1
1	0		0		3032	9.2	12.8	123	5.503	2.218	13.6	12.5	0.94	7.3	4	9	2.8	2.48106	55.4554	59.3434	3	1	0	0	0	0
1	1	696	0		2164	6.8	9.8	187	5.204	1.27	12.6	28.2	1.62	6.8	4.2	9.1	4.3	4.09764	147.244	30.7313	3	1	1	0	1	1
0	0		0		3616	6.1	12	211	3.55	2.15	12.1	20.7	2.04	7.2	4.9	9.9	3.5	1.65116	98.1395	30.9563	3	0	0	0	0	1
1	0		0		3261	8.1	10.2	165	5.094	1.806	16.4	17.1	1.83	7	3.9	8.9	3.3	2.8206	91.3621	26.5204	4	1	0	0	1	1
1	0		0		1128	4.6	11.2	220	2.65	1.61	13.3	25.4	0.95	7	4.7	9.6	4.3	1.64596	136.646	58.589	3	1	1	0	1	1
1	0		0		1604	7.9	11.2	418	5.421	2	13.7	22.7	1.24	7.1	4.4	9.3	4.1	2.7105	209	42.4558	3	0	1	0	0	1
1	0		0		3093	7.8	12.6	175	4.286	2.651	13.4	20.9	0.57	6.9	4.3	9.1	4.1	1.61675	66.0128	90.6807	1	0	0	0	1	0
0	1	1642	0		2633	5.3	12.4	153	3.458	1.3	12.9	85.7	3.22	6.9	4.4	8.9	4.2	2.66	117.692	17.8277	4	1	1	0	1	1
0	0		0		1578	9.6	11.7	141	7.606	1.13	13.2	27.7	1.36	7.5	4.7	9.1	2.9	6.73097	124.779	50.541	3	1	0	0	1	1
0	0		1	496	2527	4.3	11.5	76	2.179	1.266	13.5	23.4	1.68	6.6	3.7	9.2	4	1.72117	60.0316	39.1465	3	0	0	0	0	1
0	0		0		2568	6.7	12.6	149	3.408	1.399	14.7	17.5	2.08		3.3	8.4	3.8	2.43603	106.505	30.238	3	0	0	0	1	1
0	0		0		3218	4.9	12.1	155	2.984	1.429	13.2	32.6	1.55	7.4	4.6	9.5	3.1	2.08817	108.467	43.15	3	0	1	0	0	1
0	0		0		1425	5.4	11.2	224	3.053	1.85	13	25.9	1.53	7.3	4.2	9.1	3.1	1.65027	121.081	43.8329	3	0	0	0	0	1
0	0		0		2500	7.4	12.8	194	4.118	2.065	13.9	20.5	1.04			9.6	3	1.99419	93.9467	69.9035	2	0	0	0	0	1
0	1	760	0		3239	5.6	9.7	216	3.759	1.253	12.9	39.2	3.03	7.2	4.5	8.8	3	3	172.386	19.1879	4	1	1	0	0	1
0	0		0		2744	3.7	14.2	115	2.506	0.812	12.5	16.7	1.64	7	4.6	9.2	2.5	3.08621	141.626	40.3038	3	0	0	1	0	0
0	0		1	112	1054	5.8	11.5	118	3.773	1.44	13.6	29	1.52	7	3.9	9.3	3.9	2.62014	81.9444	44.1818	3	1	1	0	0	1
1	0		1	52	2780	8.7	11.9	229	7.185	0.966	15.3	50.6	2.54	6.1	3.8	9	3.3	7.43789	237.06	17.8419	4	1	1	0	0	1
0	0		0		1604	6.7	14.4	137	4.705	1.36	12.9	16.1	8.03	6.9	4.1	8.9	3	3.45956	100.735	4.43693	5	1	1	0	1	0
0	0		1	211	2085	6.1	14	176	3.445	1.885	12.4	8.6	0.96	5.4	3.1	8.7	3.9	1.82759	93.3687	77.0063	2	0	0	0	1	0
0	0		0		1188	5.9	13.6	178	2.841	2.03	12.9	28.4	2.06	7	4.7	9.5	5.2	1.39951	87.6847	30.5933	3	1	0	0	1	0
0	0		0		2735	7.3	9.8	197	3.415	2.924	16.3	20.9	1.32	6.9	4.5	9.3	3.2	1.16792	67.3735	52.3984	3	1	1	0	0	1
0	1	1312	0		2582	4.7	8.7	188	3.13	1.087	12.5	51.8	1.81	6.9	4.4	9.5	4.2	2.87948	172.953	35.7733	3	0	1	0	1	1
0	0		0		1687	6	10.9	235	3.582	1.723	12	33.2	1.69	7.3	4.7	9.6	2.5	2.07893	136.39	38.8666	3	1	1	0	0	1
1	0		0		3816	8.1	11.5	254	4.59	2.82	12.8	20	0.69	7.2	3.6	8.9	3.2	1.62766	90.0709	85.1562	2	0	1	0	0	1
1	0		0		3525	5.1	7.4	195	3.43	1.17	15.8	24.6	1.89	6.1	3.8	9.3	3.7	2.93162	166.667	25.506	4	0	0	0	0	1
0	0		1	251	1743	5.1	8.2	144	2.551	1.535	16	76.5	4.87	6.8	3.8	8.8	3.5	1.66189	93.8111	10.8111	5	0	1	0	0	1
1	1	1066	0		3627	10	11.1	239	5.46	3.65	12.5	44.5	2.32	8.1	4.6	10.1	4.6	1.49589	65.4795	19.9071	4	1	0	0	1	1
1	0		0		2538	10.4	10.1	316	6.639	2.647	16.1	27.8	1.67	7.8	4.9	9.9	4.7	2.50812	119.38	29.6224	4	1	1	0	0	1
0	0		1	284	2174	8.2	9.3	273	6.646	0.684	13.9	39.7	2.57	7	3.7	8.2	2.8	9.71637	399.123	23.4144	4	0	0	0	0	1
0	0		0		2211	8.2	15.4	239	5.383	1.712	14.1	32.7	1.26	7.5	4.9	9.8	3.7	3.14428	139.603	55.4299	3	1	1	0	0	0
1	0		1	911	900	6.5	13.4	246	5.086	0.98	13.6	20.8	0.67	6.4	4.3	8.9	3.9	5.1898	251.02	85.9843	2	0	1	0	0	0
1	1	183	0		3641	8.7	8.5	217	5.65	2.33	14	39.8	4.57		3.6	8.6	2.8	2.42489	93.133	8.77092	5	1	0	0	0	1
1	0		0		1315	14.7	10	243	12.667	0.69	13.1	54.5	2.38					18.358	352.174	19.302	4	1	0	0	1	1
1	0		0		3703	6	11.7	195	2.82	2.7	12.5	25.2	2.33	7.6	4.5	9.7	3.5	1.04444	72.2222	19.8039	4	1	0	0	0	1
0	0		0		2888	9.2	14.7	207	5.023	3.101	13.7	19.8	1.2	7.2	4.6	9.5	3.6	1.6198	66.7527	58.7979	3	0	0	0	0	0
1	0		0		1109	5.2	12.9	226	3.203	1.35	13.7	17.4	0.91	7.3	4.3	9.1	4.3	2.37259	167.407	61.7167	2	0	1	0	1	0
0	0		0		2581	5.5	12.2	306	3.18	1.517	13.5	26.7	1.34	7.8	4.8	9.5	3.5	2.09624	201.714	51.4544	3	0	1	0	0	1
1	0		0		3336	4.3	9.5	256	2.327	1.183	14	16.9	1.2					1.96703	216.399	44.1727	3	1	0	0	1	1
1	0		1	172	1160	1.2	13.4	97	0.372	0.77	13.2	33.6	3.39	5.9	3.5	8.5	5.4	0.483117	125.974	12.5856	5	1	0	0	0	0
0	0		0		2974	5.9	13.7	124	3.042	2.025	13.9	20.8	1.1	6.5	4	9.4	3.2	1.50222	61.2346	65.3203	2	0	0	0	1	0
1	0		0		1694	11.5	10.5	300	6.576	3.962	13.5	42.4	1.69	7.2	4.4	9.2	4.6	1.65977	75.7193	29.1991	4	1	1	0	0	1
1	0		1	1334	3562	4.7	9.7	122	2.86	1.03	13.2	20.8	1.22	7.2	4.3	9.5	2.9	2.7767	118.447	43.2987	3	1	0	0	0	1
0	0		0		1050	7.6	15.2	170	4.763	1.95	13.4	11.3	1.28	7.7	4.5	9.2	3.1	2.44256	87.1795	54.3845	3	1	1	0	1	0
1	0		0		3408	7.5	9.5	267	4.73	1.88	12.4	20.6	1.9	6.8	3.7	8.9	3.9	2.51596	142.021	25.3438	4	1	0	0	0	1
1	0		0		2184	5.3	12.7	148	3.195	1.598	13.9	17.1	1.02	7.1	4.4	9.3	3.9	1.99937	92.6158	53.7634	3	0	0	0	0	0
0	0		0		1859	7.8	13.3	262	5.462	1.533	14	24.9	1	7.9	5.2			3.56295	170.907	73.298	2	0	0	0	0	0
1	0		0		1106	5.9	11.6	205	3.971	1.24	13.1	31.2	1.15	7.2	4.9	9.4	3.6	3.20242	165.323	46.5051	3	0	0	0	0	1
0	0		1	3626	3795	9.9	14.1	295	7.78	1.45	13.3	10.9	0.87	7.2	4	9.2	2.5	5.36552	203.448	84.4236	2	1	1	0	1	0
0	0		0		2646	5.3	12.9	277	3.576	0.871	14.3	27.7	1.34	6.8	4.7	8.9	3.4	4.10563	318.025	51.4544	3	0	0	0	0	1
0	0		0		3427	5.8	6	184	3.44	1.53	14.6	19.9	1.46	7	4	8.6	3.2	2.24837	120.261	46.3863	3	1	0	0	0	1
0	1	2180	1	2184	3114	10.6	7.6	339	7.07	1.914	14.2	80.3	7.25	6.1	3.7	8.9	4.9	3.69383	177.116	6.68257	5	0	0	0	0	1
1	0		0		2092	4.7	9.6	226	3.108	0.99	13.4	15.9	1.49	6.5	4.1	8.8	3.6	3.13939	228.283	33.7638	3	1	0	0	0	1
0	0		0		2017	9.9	9.4	163	7.709	1.111	13.6	68.4	4.08	7	3.3	8.6	3.7	6.93879	146.715	13.297	5	1	1	0	1	1
1	1	363	1	646	3731	6.2	10.7	143	4.98	0.62	14.2	39.2	4.09	6.2	3	8.4	4.2	8.03226	230.645	9.96001	5	1	1	0	0	1
0	0		0		3620	5.8	12.2	184	2.71	2.3	13.3	26.2	2.4	7.5	4.6	9.5	3.1	1.17826	80	25.2561	4	0	0	0	1	1
0	0		0		2738	5.5	15	160	3.313	1.601	13	25	1.7	7.4	4.7	9.1	2.8	2.06933	99.9375	38.3203	3	1	1	0	1	0
0	0		0		3337	5.9	12.1	212	2.768	2.302	14.6	17.6	1.2	8.1	4.9	10.2	3.7	1.20243	92.0938	58.3863	3	1	1	0	1	1
1	0		0		3814	7	12.8	262	4.29	1.9	13.4	12.5	0.75	6.8	3.9	8.8	3.9	2.25789	137.895	77.4255	2	0	1	0	1	0
0	1	2036	1	2037	2540	7.2	10.8	204	4.523	1.866	13.8	19.4	1.23	6.6	4.5	9.4	3.7	2.4239	109.325	56.669	3	1	1	0	1	1
0	0		1	1062	3717	11.1	12.7	206	8.86	1.13	12.9	23.7	1.04	7.7	4.5	9.4	2.7	7.84071	182.301	69.4141	2	0	0	0	0	1
0	0		1	2265	2681	7.1	13.3	168	4.871	1.232	14.1	17.5	2.04	6.6	4.2	9.1	3	3.95373	136.364	30.7396	3	0	0	0	1	0
1	0		0		1548	5.2	10	256	3.164	1.43	13.8	22.5	6.79	6.3	4.2	8.5	4.2	2.21259	179.021	7.18308	5	0	1	0	1	1
1	0		0		1631	7.5	11.1	124	4.265	2.59	14.2	20.5	17.07	6.7	4.4	9.7	3.9	1.64672	47.8764	2.35652	5	1	0	0	1	1
1	1	621	0		1532	8.5	11.1	242	6.198	1.41	14.6	46.8	3.12	6.8	4.3	7.5	5.3	4.39574	171.631	13.8166	5	1	1	0	1	1
[truncated: 655 more rows]
